# Supplementary material for: Germline breast cancer susceptibility genes, tumor characteristics, and survival
Source: Genome Med. 2021 Dec 2;13:185. doi: 10.1186/s13073-021-00978-9 (PMC8638193; doi:10.1186/s13073-021-00978-9)
Supplement: Supplementary file 1 — Additional file 1. Supplementary tables and figures. Description: This file contains Tables S1 to S10 and Fig. S1 to S12. [file 13073_2021_978_MOESM1_ESM.xlsx]

## Sheet: Content page
Content
Worksheet	Table caption
sT1	Table S1. Targeted regions of gene panel (hg19)
sT2	Table S2. List of predicted protein-truncating variants in 8,852 cases.
sT3	Table S3. Characteristics of breast cancer patients by study cohort. IQR: interquartile range
sT4	Table S4. Associations between protein-truncating variant (PTV) carriership of 34 individual genes and ethnicity (Chinese, Malay). Odds ratio (OR) and 95% confidence interval (CI) are obtained from the confusion matrix. P-value from Fisher exact test.
sT5	Table S5. Associations between protein-truncating variant [PTV] carriership (34 genes, 9 genes, 25 genes) and tumor characteristics, adjusted for ethnicity, study and age at diagnosis, in (i) All breast cancer patients of the proxy subtype group, (ii) excluding BRCA carriers, and (iii) excluding carriers of PTV 9 genes (ATM, BRCA1, BRCA2, CHEK2, PALB2, BARD1, RAD51C, RAD51D, and TP53) (n=2,320). …
sT6	Table S6. Associations between protein-truncating variant [PTV] carriership (34 genes, 9 genes, 25 genes) and tumor characteristics, family history, age group (<50, ≥50), and ethnicity, adjusted for study, ethnicity (except when ethnicity is studied), age at diagnosis and case type, in (i) invasive non-metastatic breast cancer patients aged below 75, (ii) excluding BRCA carriers from (i), (iii) o…
sT7	Table S7. Associations between protein-truncating variant [PTV] carriership (34 genes, 9 genes, 25 genes) and ten-year overall survival. (A) Diagnosed at any age, and (B) <50 years and (C) 50 to 75 years). Patients included in the respective analyses are as follow:, (i) all breast cancer patients from SGBCC and MyBrCa, (ii) excluding BRCA1/2 carriers, and (iii) excluding carriers of PTV9 genes (A…
sT8	Table S8. Associations between protein-truncating variant [PTV] carriership (34 genes, 9 genes, 25 genes) and ten-year overall survival. All models are adjusted for age at diagnosis, study, ethnicity, stage, grade, HER2-status, ER-status, nodal status, tumor size, surgery, chemotherapy, radiotherapy, endocrine therapy and trastusumab therapy. (A) Diagnosed at any age, and (B) <50 years and (C) 50…
sT9	Table S9. Associations between protein-truncating variant [PTV] carriership (34 genes, 9 genes, 25 genes) and tumor characteristics, adjusted for study and age at diagnosis, in (i) 6,265 Chinese breast cancer patients, (ii) excluding BRCA carriers (n=6,095), and (iii) excluding carriers of PTV 9 genes (ATM, BRCA1, BRCA2, CHEK2, PALB2, BARD1, RAD51C, RAD51D, and TP53) (n=5,968). Odds ratios (ORs) …
sT10	Table S10. Associations between protein-truncating variant [PTV] carriership (34 genes, 9 genes, 25 genes) and overall survival, adjusted for age at diagnosis, study, stage, grade, ER-status, nodal status and tumor size are present for (A) Chinese breast cancer patients of all ages, and subgroups of Chinese breast cancer patients (B) age at diagnosis <50 and (C) age at diagnosis 50 to 75. Patient…
Worksheet	Figure legend
sF1	Fig S1. Protein-truncating variants (PTV) predicted in each gene visualized in oncoplots for 8,290 breast cancer patients from the unselected cohorts of SGBCC and MyBrCa. Presented by (A) 34 genes, (B) 9 genes, and (C) 25 genes. Each column represents a sample and each row a different gene. The barplot on the right summarizes the frequencies of different mutation classes in each gene. MSH2 and ML…
sF2	Fig S2. Kaplan-Meier curves comparing carriers of BRCA1 or BRCA2 and non-carriers, from SGBCC, MyBrCa and KOHBRA. Presented by (A) breast cancer patients of any age, (B) breast cancer patients diagnosed before 50 years of age, and (C) breast cancer patients diagnosed between age 50 and 75. No.risk: number at risk; event: cumulative number of events.
sF3	Fig S3. Kaplan-Meier curves comparing carriers of BRCA1 or BRCA2 and non-carriers from SGBCC and MyBrCa, in (A) breast cancer patients of any age, (B) breast cancer patients diagnosed before 50 years of age, and (C) breast cancer patients diagnosed between age 50 and 75. No.risk: number at risk; event: cumulative number of events.
sF4	Fig S4. Principal component analysis plot of SGBCC and MyBrCa breast cancer patients, colored by study (SGBCC or MyBrCa) and denoted by ethnicity (Chinese, Malay, or Indian). Genotypes in PLINK files (binary PED format, b37, forward strand) generated from the Infinium OncoArray-500K BeadChip (details in Nature. 2017 Nov 2;551(7678):92-94., doi: 10.1038/nature24284) for SGBCC and MyBrCa were first…
sF5	Fig S5. Kaplan-Meier curves comparing protein-truncating variant (PTV 34 genes) carriers and non-carriers (A) breast cancer patients of any age, (B) breast cancer patients diagnosed before 50 years of age, and (C) breast cancer patients diagnosed between age 50 and 75. Individuals who were diagnosed with stage 0 or IV disease or were age ≥75 at diagnosis were excluded.
sF6	Fig S6. Kaplan-Meier curves comparing protein-truncating variant carriers of PTV 34 genes (excluding carriers of BRCA1 or BRCA2) and non-carriers, from SGBCC and MyBrCa. in (A) breast cancer patients of any age, (B) breast cancer patients diagnosed before 50 years of age, and (C) breast cancer patients diagnosed between age 50 and 75 years. No.risk: number at risk; event: cumulative number of eve…
sF7	Fig S7. Kaplan-Meier curves comparing protein-truncating variant (PTV 9 genes) carriers and non-carriers in (A) breast cancer patients of any age, (B) breast cancer patients diagnosed before 50 years of age, and (C) breast cancer patients diagnosed between age 50 and 75. No.risk: number at risk; event: cumulative number of events.
sF8	Fig S8. Kaplan-Meier curves comparing protein-truncating variant carriers (of PTV 25 genes excluding carriers of PTV 9 genes) and non-carriers, from SGBCC and MyBrCa, in (A) breast cancer patients of any age, (B) breast cancer patients diagnosed before 50 years of age, and (C) breast cancer patients diagnosed between age 50 and 75. No.risk: number at risk; event: cumulative number of events.
sF9	Fig S9. Kaplan-Meier curves comparing protein-truncating variant carriers of PTV 34 genes and non-carriers, from SGBCC and MyBrCa, by proxy subtype A) luminal A, B) luminal B [HER2-], C) luminal B [HER2+], D) HER2-overexpressed, E) triple-negative, and F) Unknown. No.risk: number at risk; event: cumulative number of events. *Results need to be interpreted with caution due to the limited number of…
sF10	Fig S10. Kaplan-Meier curves comparing protein-truncating variant carriers of PTV 9 genes and non-carriers, from SGBCC and MyBrCa, by proxy subtype A) luminal A, B) luminal B [HER2-], C) luminal B [HER2], D) HER2-overexpressed, E) triple-negative, and F) Unknown. No.risk: number at risk; event: cumulative number of events. *Results need to be interpreted with caution due to the limited number of …
sF11	Fig S11. Kaplan-Meier curves comparing protein-truncating variant carriers of PTV 25 genes and non-carriers, from SGBCC and MyBrCa, by proxy subtype A) luminal A, B) luminal B [HER2-], C) luminal B [HER2+], D) HER2-overexpressed, E) triple-negative, and F) Unknown. No.risk: number at risk; event: cumulative number of events. *Results need to be interpreted with caution due to the limited number o…
sF12	Fig S12. Overlap between the genes included in Li et al. (2008) and the current study.

## Sheet: sT1
Table S1. Targeted regions of gene panel (hg19)
Chromsome	Start	End	Gene	HGVS
1	45794835	45806142	MUTYH	NM_001128425.1
2	17935125	17966632	GEN1	NM_182625.3
2	28112808	28561768	BABAM2	NM_004899.4
2	47572297	47614740	EPCAM	NM_002354.2
2	47630108	47789450	MSH2	NM_000251.2
2	47922669	48037240	MSH6	NM_000179.2
2	215590370	215674428	BARD1	NM_000465.2
3	37034823	37107380	MLH1	-
3	178865902	178957881	PIK3CA	NM_006218.2
4	84382092	84444501	ABRAXIS1	NM_139076.2
5	131891711	131980313	RAD50	NM_005732.3
7	6012870	6048756	PMS2	NM_000535.5
7	105172532	105208124	RINT1	NM_021930.4
7	152341864	152373250	XRCC2	NM_005431.1
8	90945564	91015456	NBN	NM_002485.4
9	97861336	98079991	FANCC	NM_000136.2
10	89622870	89731687	PTEN	NM_000314.4
11	64570982	64578766	MEN1	NM_130799.2
11	94152895	94227074	MRE11A	NM_005591.3
11	108093211	108239829	ATM	NM_000051.3
12	21621845	21654603	RECQL	NM_002907.3
13	32889611	32973805	BRCA2	NM_000059.3
14	45605143	45670093	FANCM	NM_020937.2
14	105235686	105262088	AKT1	NM_005163.2
16	23614488	23652631	PALB2	NM_024675.3
16	68771128	68869451	CDH1	NM_004360.3
17	7565097	7590856	TP53	NM_000546.5
17	29421945	29709134	NF1	NM_000267.3
17	33426811	33448541	RAD51D	NM_002878.3
17	41196312	41277500	BRCA1	NM_007294.3
17	56769934	56811703	RAD51C	NM_058216.2
17	59758627	59940882	BRIP1	NM_032043.2
19	1189406	1228428	SKT11	NM_000455.4
22	29083731	29138410	CHEK2	NM_007194.3

## Sheet: sT2
Table S2. List of predicted protein-truncating variants in 8,852 cases.
Gene	Chromosome_Position_Ref_Alt	Exon	HGVSc	HGVSp	Amino_acid_change	Consequence	Total	Patient ID
ABRAXIS1	chr4_84384670_CTCCT_C	'8/9	NM_139076.2:c.769_772del	NP_620775.2:p.Arg257GlufsTer44	RR/X	frameshift_variant	2	ID0675, ID0754
ABRAXIS1	chr4_84397795_C_T		NM_139076.2:c.215+1G>A			splice_donor_variant	1	ID0870
AKT1	chr14_105238777_G_GC	'12/14	NM_005163.2:c.1184dup	NP_005154.2:p.Ser396LeufsTer39	G/GX	frameshift_variant	1	ID0871
ATM	chr11_108117706_CAA_C	'8/63	NM_000051.3:c.920_921del	NP_000042.3:p.Lys307MetfsTer10	TK/TX	frameshift_variant	1	ID0075
ATM	chr11_108119806_GA_G	'9/63	NM_000051.3:c.1214del	NP_000042.3:p.Asn405MetfsTer15	N/X	frameshift_variant	1	ID0049
ATM	chr11_108121531_C_T	'10/63	NM_000051.3:c.1339C>T	NP_000042.3:p.Arg447Ter	R/*	stop_gained	1	ID0177
ATM	chr11_108121561_C_T	'10/63	NM_000051.3:c.1369C>T	NP_000042.3:p.Arg457Ter	R/*	stop_gained	1	ID0307
ATM	chr11_108121593_CAA_C	'10/63	NM_000051.3:c.1402_1403del	NP_000042.3:p.Lys468GlufsTer18	K/X	frameshift_variant	5	ID0874, ID0022, ID0179, ID0224, ID0332
ATM	chr11_108121693_C_T	'10/63	NM_000051.3:c.1501C>T	NP_000042.3:p.Gln501Ter	Q/*	stop_gained	1	ID0079
ATM	chr11_108122696_CTT_C	'11/63	NM_000051.3:c.1741_1742del	NP_000042.3:p.Leu581IlefsTer7	L/X	frameshift_variant	1	ID0808
ATM	chr11_108129749_C_T	'16/63	NM_000051.3:c.2413C>T	NP_000042.3:p.Arg805Ter	R/*	stop_gained	1	ID0877
ATM	chr11_108139165_T_A	'18/63	NM_000051.3:c.2667T>A	NP_000042.3:p.Tyr889Ter	Y/*	stop_gained	1	ID0692
ATM	chr11_108141789_A_T		NM_000051.3:c.2839-2A>T			splice_acceptor_variant	2	ID0058, ID0126
ATM	chr11_108143539_C_CTG	'22/63	NM_000051.3:c.3244_3245insTG	NP_000042.3:p.His1082LeufsTer28	H/LX	frameshift_variant	1	ID0701
ATM	chr11_108143541_TC_T	'22/63	NM_000051.3:c.3247del	NP_000042.3:p.His1083ThrfsTer26	H/X	frameshift_variant	1	ID0701
ATM	chr11_108153607_G_A		NM_000051.3:c.3746+1G>A			splice_donor_variant	1	ID0236
ATM	chr11_108160488_C_T	'29/63	NM_000051.3:c.4396C>T	NP_000042.3:p.Arg1466Ter	R/*	stop_gained	1	ID0138
ATM	chr11_108168111_T_C		NM_000051.3:c.5005+2T>C			splice_donor_variant	1	ID0804
ATM	chr11_108178655_T_TA	'38/63	NM_000051.3:c.5712dup	NP_000042.3:p.Ser1905IlefsTer25	-/X	frameshift_variant	1	ID0871
ATM	chr11_108190748_GA_G	'44/63	NM_000051.3:c.6417del	NP_000042.3:p.Glu2139AspfsTer14	E/X	frameshift_variant	1	ID0932
ATM	chr11_108192148_G_A		NM_000051.3:c.6572+1G>A			splice_donor_variant	1	ID0024
ATM	chr11_108196890_C_T	'47/63	NM_000051.3:c.6913C>T	NP_000042.3:p.Gln2305Ter	Q/*	stop_gained	1	ID0710
ATM	chr11_108198385_TA_T	'48/63	NM_000051.3:c.6993del	NP_000042.3:p.Lys2331AsnfsTer8	L/X	frameshift_variant	1	ID0886
ATM	chr11_108199883_G_T	'49/63	NM_000051.3:c.7225G>T	NP_000042.3:p.Glu2409Ter	E/*	stop_gained	1	ID0742
ATM	chr11_108201089_C_T	'50/63	NM_000051.3:c.7456C>T	NP_000042.3:p.Arg2486Ter	R/*	stop_gained	1	ID0897
ATM	chr11_108202643_CTTTG_C	'52/63	NM_000051.3:c.7671_7674del	NP_000042.3:p.Phe2558LeufsTer5	TL/X	frameshift_variant	1	ID0691
ATM	chr11_108203577_CTTATA_C	'53/63	NM_000051.3:c.7886_7890del	NP_000042.3:p.Ile2629SerfsTer25	AYI/AX	frameshift_variant	3	ID0655, ID0700, ID0052
ATM	chr11_108203628_G_A		NM_000051.3:c.7927+1G>A			splice_donor_variant	1	ID0103
ATM	chr11_108206642_GAA_G	'56/63	NM_000051.3:c.8224_8225del	NP_000042.3:p.Asn2742HisfsTer4	RN/RX	frameshift_variant	1	ID0280
ATM	chr11_108213967_C_T	'57/63	NM_000051.3:c.8287C>T	NP_000042.3:p.Arg2763Ter	R/*	stop_gained	1	ID0201
ATM	chr11_108214062_TG_T	'57/63	NM_000051.3:c.8383del	NP_000042.3:p.Asp2795IlefsTer11	D/X	frameshift_variant	1	ID0763
ATM	chr11_108214064_ATTTCAGTGCC_A	'57/63	NM_000051.3:c.8395_8404del	NP_000042.3:p.Phe2799LysfsTer4	DFSA/X	frameshift_variant	1	ID0618
ATM	chr11_108216484_GTC_G	'58/63	NM_000051.3:c.8435_8436del	NP_000042.3:p.Ser2812PhefsTer2	S/X	frameshift_variant	3	ID0153, ID0214, ID0286
ATM	chr11_108216596_C_T	'58/63	NM_000051.3:c.8545C>T	NP_000042.3:p.Arg2849Ter	R/*	stop_gained	1	ID0907
BABAM2	chr2_28550203_C_CA	'12/13	NM_004899.4:c.1156dup	NP_004890.2:p.Thr386AsnfsTer137	A/AX	frameshift_variant	2	ID0871, ID0885
BARD1	chr2_215609860_C_CA	'9/11	NM_000465.2:c.1833dup	NP_000456.2:p.Asp612Ter	-/X	frameshift_variant	1	ID0291
BARD1	chr2_215617235_CT_C	'7/11	NM_000465.2:c.1612del	NP_000456.2:p.Ser538ValfsTer2	S/X	frameshift_variant	1	ID0205
BARD1	chr2_215633965_C_T	'5/11	NM_000465.2:c.1386G>A	NP_000456.2:p.Trp462Ter	W/*	stop_gained	1	ID0494
BARD1	chr2_215634013_G_T	'5/11	NM_000465.2:c.1338C>A	NP_000456.2:p.Tyr446Ter	Y/*	stop_gained	2	ID0793, ID0192
BARD1	chr2_215645944_C_T	'4/11	NM_000465.2:c.654G>A	NP_000456.2:p.Trp218Ter	W/*	stop_gained	1	ID0339
BARD1	chr2_215645973_T_TC	'4/11	NM_000465.2:c.624dup	NP_000456.2:p.Lys209GlufsTer5	-/X	frameshift_variant	1	ID0693
BARD1	chr2_215645974_C_CT	'4/11	NM_000465.2:c.623dup	NP_000456.2:p.Lys209GlufsTer5	K/KX	frameshift_variant	1	ID0272
BARD1	chr2_215646057_CAT_C	'4/11	NM_000465.2:c.539_540del	NP_000456.2:p.Tyr180Ter	Y/X	frameshift_variant	2	ID0811, ID0895
BARD1	chr2_215646150_G_A	'4/11	NM_000465.2:c.448C>T	NP_000456.2:p.Arg150Ter	R/*	stop_gained	1	ID0265
BRCA1	chr17_41199659_C_T		NM_007294.3:c.5467+1G>A			splice_donor_variant	3	ID0596, ID0384, ID0431
BRCA1	chr17_41199682_C_T	'22/23	NM_007294.3:c.5445G>A	NP_009225.1:p.Trp1815Ter	W/*	stop_gained	6	ID0511, ID0609, ID0378, ID0389, ID0628, ID0473
BRCA1	chr17_41201134_TTAC_T		NM_007294.3:c.5406+1_5406+3del			splice_donor_variant	1	ID0949
BRCA1	chr17_41201213_T_A		NM_007294.3:c.5333-2A>T			splice_acceptor_variant	1	ID0600
BRCA1	chr17_41203079_C_T		NM_007294.3:c.5332+1G>A			splice_donor_variant	3	ID0912, ID0328, ID0938
BRCA1	chr17_41203083_T_TG	'20/23	NM_007294.3:c.5328dup	NP_009225.1:p.Thr1777HisfsTer53	-/X	frameshift_variant	2	ID0706, ID0721
BRCA1	chr17_41203110_AAC_A	'20/23	NM_007294.3:c.5300_5301del	NP_009225.1:p.Cys1767LeufsTer62	C/X	frameshift_variant	1	ID0368
BRCA1	chr17_41203122_G_GC	'20/23	NM_007294.3:c.5289dup	NP_009225.1:p.Leu1764AlafsTer66	-/X	frameshift_variant	2	ID0871, ID0885
BRCA1	chr17_41203135_C_T		NM_007294.3:c.5278-1G>A			splice_acceptor_variant	1	ID0081
BRCA1	chr17_41209079_T_TG	'19/23	NM_007294.3:c.5266dup	NP_009225.1:p.Gln1756ProfsTer74	Q/PX	frameshift_variant	1	ID0728
BRCA1	chr17_41209095_G_A	'19/23	NM_007294.3:c.5251C>T	NP_009225.1:p.Arg1751Ter	R/*	stop_gained	2	ID0649, ID0866
BRCA1	chr17_41209133_CCT_C	'19/23	NM_007294.3:c.5211_5212del	NP_009225.1:p.Gly1738ArgfsTer91	RG/RX	frameshift_variant	2	ID0887, ID0148
BRCA1	chr17_41215391_C_T		NM_007294.3:c.5153-1G>A			splice_acceptor_variant	1	ID0317
BRCA1	chr17_41215391_CT_C		NM_007294.3:c.5153-2del			splice_acceptor_variant	1	ID0561
BRCA1	chr17_41215890_C_G		NM_007294.3:c.5152+1G>C			splice_donor_variant	1	ID0568
BRCA1	chr17_41215963_C_A	'17/23	NM_007294.3:c.5080G>T	NP_009225.1:p.Glu1694Ter	E/*	stop_gained	5	ID0466, ID0575, ID0521, ID0367, ID0386
BRCA1	chr17_41215969_C_A		NM_007294.3:c.5075-1G>T			splice_acceptor_variant	1	ID0294
BRCA1	chr17_41219624_C_A		NM_007294.3:c.5074+1G>T			splice_donor_variant	2	ID0363, ID0557
BRCA1	chr17_41219633_A_AT	'16/23	NM_007294.3:c.5065dup	NP_009225.1:p.Met1689AsnfsTer6	M/NX	frameshift_variant	1	ID0385
BRCA1	chr17_41219665_ATTAG_A	'16/23	NM_007294.3:c.5030_5033del	NP_009225.1:p.Thr1677IlefsTer2	TN/X	frameshift_variant	5	ID0547, ID0360, ID0541, ID0620, ID0358
BRCA1	chr17_41219714_T_C		NM_007294.3:c.4987-2A>G			splice_acceptor_variant	2	ID0952, ID0583
BRCA1	chr17_41223130_T_A	'15/23	NM_007294.3:c.4801A>T	NP_009225.1:p.Lys1601Ter	K/*	stop_gained	1	ID0318
BRCA1	chr17_41223171_G_T	'15/23	NM_007294.3:c.4760C>A	NP_009225.1:p.Ser1587Ter	S/*	stop_gained	1	ID0792
BRCA1	chr17_41226499_C_T	'14/23	NM_007294.3:c.4524G>A	NP_009225.1:p.Trp1508Ter	W/*	stop_gained	1	ID0580
BRCA1	chr17_41228617_G_A	'13/23	NM_007294.3:c.4372C>T	NP_009225.1:p.Gln1458Ter	Q/*	stop_gained	2	ID0350, ID0937
BRCA1	chr17_41228632_C_G		NM_007294.3:c.4358-1G>C			splice_acceptor_variant	2	ID0137, ID0976
BRCA1	chr17_41234439_G_GTTCT	'12/23	NM_007294.3:c.4335_4338dup	NP_009225.1:p.Gln1447ArgfsTer16	-/RX	frameshift_variant	1	ID0474
BRCA1	chr17_41234451_G_A	'12/23	NM_007294.3:c.4327C>T	NP_009225.1:p.Arg1443Ter	R/*	stop_gained	2	ID0751, ID0800
BRCA1	chr17_41234520_G_A	'12/23	NM_007294.3:c.4258C>T	NP_009225.1:p.Gln1420Ter	Q/*	stop_gained	1	ID0682
BRCA1	chr17_41234594_T_C		NM_007294.3:c.4186-2A>G			splice_acceptor_variant	1	ID0327
BRCA1	chr17_41242960_C_T		NM_007294.3:c.4185+1G>A			splice_donor_variant	1	ID0159
BRCA1	chr17_41242983_TGAGAG_T	'11/23	NM_007294.3:c.4158_4162del	NP_009225.1:p.Ser1387GlufsTer2	SSQ/SX	frameshift_variant	1	ID0188
BRCA1	chr17_41242998_G_C	'11/23	NM_007294.3:c.4148C>G	NP_009225.1:p.Ser1383Ter	S/*	stop_gained	2	ID0741, ID0759
BRCA1	chr17_41243479_CTTGA_C	'10/23	NM_007294.3:c.4065_4068del	NP_009225.1:p.Asn1355LysfsTer10	NQ/X	frameshift_variant	1	ID0900
BRCA1	chr17_41243557_G_A	'10/23	NM_007294.3:c.3991C>T	NP_009225.1:p.Gln1331Ter	Q/*	stop_gained	1	ID0366
BRCA1	chr17_41243677_ATT_A	'10/23	NM_007294.3:c.3869_3870del	NP_009225.1:p.Lys1290MetfsTer4	K/X	frameshift_variant	1	ID0876
BRCA1	chr17_41243686_CCTCA_C	'10/23	NM_007294.3:c.3858_3861del	NP_009225.1:p.Ser1286ArgfsTer20	SE/X	frameshift_variant	1	ID0165
BRCA1	chr17_41243691_CT_C	'10/23	NM_007294.3:c.3856del	NP_009225.1:p.Ser1286ValfsTer21	S/X	frameshift_variant	1	ID0712
BRCA1	chr17_41243776_CCT_C	'10/23	NM_007294.3:c.3770_3771del	NP_009225.1:p.Glu1257GlyfsTer9	E/X	frameshift_variant	3	ID0872, ID0677, ID0978
BRCA1	chr17_41243887_C_A	'10/23	NM_007294.3:c.3661G>T	NP_009225.1:p.Glu1221Ter	E/*	stop_gained	3	ID0241, ID0343, ID0962
BRCA1	chr17_41243920_C_CT	'10/23	NM_007294.3:c.3627dup	NP_009225.1:p.Glu1210ArgfsTer9	-/X	frameshift_variant	5	ID0407, ID0471, ID0462, ID0538, ID0468
BRCA1	chr17_41243941_G_A	'10/23	NM_007294.3:c.3607C>T	NP_009225.1:p.Arg1203Ter	R/*	stop_gained	1	ID0832
BRCA1	chr17_41244105_TC_T	'10/23	NM_007294.3:c.3442del	NP_009225.1:p.Glu1148ArgfsTer7	E/X	frameshift_variant	2	ID0413, ID0486
BRCA1	chr17_41244123_GC_G	'10/23	NM_007294.3:c.3424del	NP_009225.1:p.Ala1142HisfsTer13	A/X	frameshift_variant	4	ID0931, ID0046, ID0093, ID0131
BRCA1	chr17_41244167_A_T	'10/23	NM_007294.3:c.3381T>A	NP_009225.1:p.Tyr1127Ter	Y/*	stop_gained	1	ID0187
BRCA1	chr17_41244202_CTTCT_C	'10/23	NM_007294.3:c.3342_3345del	NP_009225.1:p.Glu1115Ter	EE/X	frameshift_variant	1	ID0248
BRCA1	chr17_41244213_TCTTG_T	'10/23	NM_007294.3:c.3331_3334del	NP_009225.1:p.Gln1111AsnfsTer5	QE/X	frameshift_variant	1	ID0760
BRCA1	chr17_41244214_CT_C	'10/23	NM_007294.3:c.3333del	NP_009225.1:p.Glu1112AsnfsTer5	Q/X	frameshift_variant	1	ID0652
BRCA1	chr17_41244218_CT_C	'10/23	NM_007294.3:c.3329del	NP_009225.1:p.Lys1110SerfsTer7	K/X	frameshift_variant	2	ID0760, ID0844
BRCA1	chr17_41244221_TTTTA_T	'10/23	NM_007294.3:c.3323_3326del	NP_009225.1:p.Ile1108LysfsTer8	IK/X	frameshift_variant	1	ID0844
BRCA1	chr17_41244251_AG_A	'10/23	NM_007294.3:c.3296del	NP_009225.1:p.Pro1099LeufsTer10	P/X	frameshift_variant	2	ID0543, ID0371
BRCA1	chr17_41244258_CTT_C	'10/23	NM_007294.3:c.3288_3289del	NP_009225.1:p.Leu1098SerfsTer4	QS/QX	frameshift_variant	1	ID0812
BRCA1	chr17_41244282_A_T	'10/23	NM_007294.3:c.3266T>A	NP_009225.1:p.Leu1089Ter	L/*	stop_gained	1	ID0614
BRCA1	chr17_41244289_CT_C	'10/23	NM_007294.3:c.3258del	NP_009225.1:p.Val1088PhefsTer21	L/X	frameshift_variant	1	ID0403
BRCA1	chr17_41244318_CCT_C	'10/23	NM_007294.3:c.3228_3229del	NP_009225.1:p.Gly1077AlafsTer8	RG/RX	frameshift_variant	1	ID0484
BRCA1	chr17_41244333_AG_A	'10/23	NM_007294.3:c.3214del	NP_009225.1:p.Leu1072Ter	L/X	frameshift_variant	6	ID0030, ID0036, ID0080, ID0082, ID0207, ID0340
BRCA1	chr17_41244538_CAA_C	'10/23	NM_007294.3:c.3008_3009del	NP_009225.1:p.Phe1003Ter	F/X	frameshift_variant	1	ID0878
BRCA1	chr17_41244566_AC_A	'10/23	NM_007294.3:c.2981del	NP_009225.1:p.Cys994LeufsTer6	C/X	frameshift_variant	1	ID0498
BRCA1	chr17_41244634_C_A	'10/23	NM_007294.3:c.2914G>T	NP_009225.1:p.Gly972Ter	G/*	stop_gained	1	ID0604
BRCA1	chr17_41244690_CAA_C	'10/23	NM_007294.3:c.2856_2857del	NP_009225.1:p.Phe952LeufsTer18	FC/LX	frameshift_variant	1	ID0573
BRCA1	chr17_41244808_C_A	'10/23	NM_007294.3:c.2740G>T	NP_009225.1:p.Glu914Ter	E/*	stop_gained	1	ID0418
BRCA1	chr17_41244821_A_AT	'10/23	NM_007294.3:c.2726dup	NP_009225.1:p.Asn909LysfsTer6	N/KX	frameshift_variant	6	ID0185, ID0251, ID0268, ID0271, ID0783, ID0857
BRCA1	chr17_41244861_C_CT	'10/23	NM_007294.3:c.2686dup	NP_009225.1:p.Ser896LysfsTer7	S/KX	frameshift_variant	1	ID0016
BRCA1	chr17_41244913_C_A	'10/23	NM_007294.3:c.2635G>T	NP_009225.1:p.Glu879Ter	E/*	stop_gained	6	ID0726, ID0915, ID0019, ID0027, ID0039, ID0858
BRCA1	chr17_41245029_CTG_C	'10/23	NM_007294.3:c.2517_2518del	NP_009225.1:p.His839GlnfsTer12	HS/QX	frameshift_variant	1	ID0102
BRCA1	chr17_41245114_TG_T	'10/23	NM_007294.3:c.2433del	NP_009225.1:p.Lys812ArgfsTer3	P/X	frameshift_variant	3	ID0549, ID0412, ID0497
BRCA1	chr17_41245194_A_T	'10/23	NM_007294.3:c.2354T>A	NP_009225.1:p.Leu785Ter	L/*	stop_gained	2	ID0615, ID0584
BRCA1	chr17_41245250_ACT_A	'10/23	NM_007294.3:c.2296_2297del	NP_009225.1:p.Ser766Ter	S/X	frameshift_variant	1	ID0420
BRCA1	chr17_41245293_AAC_A	'10/23	NM_007294.3:c.2253_2254del	NP_009225.1:p.Met751IlefsTer10	ML/IX	frameshift_variant	1	ID0283
BRCA1	chr17_41245363_CT_C	'10/23	NM_007294.3:c.2184del	NP_009225.1:p.Glu729LysfsTer7	R/X	frameshift_variant	1	ID0814
BRCA1	chr17_41245476_CTT_C	'10/23	NM_007294.3:c.2070_2071del	NP_009225.1:p.Arg691ThrfsTer2	KR/KX	frameshift_variant	1	ID0809
BRCA1	chr17_41245586_C_CT	'10/23	NM_007294.3:c.1961dup	NP_009225.1:p.Tyr655ValfsTer18	K/KX	frameshift_variant	1	ID0871
BRCA1	chr17_41245586_CT_C	'10/23	NM_007294.3:c.1961del	NP_009225.1:p.Lys654SerfsTer47	K/X	frameshift_variant	3	ID0821, ID0397, ID0379
BRCA1	chr17_41245611_CT_C	'10/23	NM_007294.3:c.1936del	NP_009225.1:p.Ser646AlafsTer5	S/X	frameshift_variant	1	ID0460
BRCA1	chr17_41245674_A_AG	'10/23	NM_007294.3:c.1873dup	NP_009225.1:p.Leu625ProfsTer5	L/PX	frameshift_variant	1	ID0093
BRCA1	chr17_41245700_AG_A	'10/23	NM_007294.3:c.1847del	NP_009225.1:p.Ser616LeufsTer10	S/X	frameshift_variant	1	ID0050
BRCA1	chr17_41245716_AG_A	'10/23	NM_007294.3:c.1831del	NP_009225.1:p.Leu611Ter	L/X	frameshift_variant	1	ID0443
BRCA1	chr17_41245831_AT_A	'10/23	NM_007294.3:c.1716del	NP_009225.1:p.Glu572AspfsTer16	E/X	frameshift_variant	2	ID0375, ID0607
BRCA1	chr17_41245847_A_AT	'10/23	NM_007294.3:c.1700dup	NP_009225.1:p.Asn567LysfsTer3	N/KX	frameshift_variant	2	ID0871, ID0885
BRCA1	chr17_41246036_A_AC	'10/23	NM_007294.3:c.1511dup	NP_009225.1:p.Lys505Ter	R/RX	frameshift_variant	3	ID0525, ID0439, ID0401
BRCA1	chr17_41246039_CTTTAA_C	'10/23	NM_007294.3:c.1504_1508del	NP_009225.1:p.Leu502AlafsTer2	LK/X	frameshift_variant	3	ID0819, ID0004, ID0546
BRCA1	chr17_41246068_G_A	'10/23	NM_007294.3:c.1480C>T	NP_009225.1:p.Gln494Ter	Q/*	stop_gained	1	ID0550
BRCA1	chr17_41246344_C_A	'10/23	NM_007294.3:c.1204G>T	NP_009225.1:p.Glu402Ter	E/*	stop_gained	1	ID0723
BRCA1	chr17_41246455_TAGGATTCTCTG_T	'10/23	NM_007294.3:c.1082_1092del	NP_009225.1:p.Ser361Ter	SENP/X	frameshift_variant	2	ID0775, ID0825
BRCA1	chr17_41246490_C_T	'10/23	NM_007294.3:c.1058G>A	NP_009225.1:p.Trp353Ter	W/*	stop_gained	1	ID0856
BRCA1	chr17_41246493_TC_T	'10/23	NM_007294.3:c.1054del	NP_009225.1:p.Glu352AsnfsTer22	E/X	frameshift_variant	1	ID0579
BRCA1	chr17_41246494_C_A	'10/23	NM_007294.3:c.1054G>T	NP_009225.1:p.Glu352Ter	E/*	stop_gained	1	ID0690
BRCA1	chr17_41246565_CAT_C	'10/23	NM_007294.3:c.981_982del	NP_009225.1:p.Cys328Ter	TC/TX	frameshift_variant	3	ID0694, ID0037, ID0092
BRCA1	chr17_41246620_G_A	'10/23	NM_007294.3:c.928C>T	NP_009225.1:p.Gln310Ter	Q/*	stop_gained	2	ID0430, ID0636
BRCA1	chr17_41246624_GCT_A	'10/23	NM_007294.3:c.922_924delinsT	NP_009225.1:p.Ser308Ter	S/X	frameshift_variant	11	ID0613, ID0410, ID0406, ID0507, ID0536, ID0542, ID0612, ID0595, ID0461, ID0454, ID0482
BRCA1	chr17_41246698_G_A	'10/23	NM_007294.3:c.850C>T	NP_009225.1:p.Gln284Ter	Q/*	stop_gained	2	ID0753, ID0926
BRCA1	chr17_41246821_TA_T	'10/23	NM_007294.3:c.726del	NP_009225.1:p.Ser242ArgfsTer5	S/X	frameshift_variant	2	ID0888, ID0920
BRCA1	chr17_41246860_CAG_C	'10/23	NM_007294.3:c.686_687del	NP_009225.1:p.Ser229Ter	S/X	frameshift_variant	1	ID0875
BRCA1	chr17_41247941_T_C		NM_007294.3:c.594-2A>G			splice_acceptor_variant	1	ID0879
BRCA1	chr17_41251826_T_TA	'7/23	NM_007294.3:c.512dup	NP_009225.1:p.Gln172ThrfsTer10	I/IX	frameshift_variant	1	ID0110
BRCA1	chr17_41251834_G_A	'7/23	NM_007294.3:c.505C>T	NP_009225.1:p.Gln169Ter	Q/*	stop_gained	1	ID0782
BRCA1	chr17_41251867_TAG_T	'7/23	NM_007294.3:c.470_471del	NP_009225.1:p.Ser157Ter	S/X	frameshift_variant	3	ID0688, ID0743, ID0869
BRCA1	chr17_41256190_G_T	'6/23	NM_007294.3:c.390C>A	NP_009225.1:p.Tyr130Ter	Y/*	stop_gained	14	ID0514, ID0408, ID0531, ID0432, ID0456, ID0564, ID0441, ID0395, ID0382, ID0589, ID0588, ID0515, ID0402, ID0590
BRCA1	chr17_41256195_CC_G	'6/23	NM_007294.3:c.384_385delinsC	NP_009225.1:p.Met128IlefsTer35	MG/IX	frameshift_variant	1	ID0364
BRCA1	chr17_41256280_T_G		NM_007294.3:c.302-2A>C			splice_acceptor_variant	1	ID0399
BRCA1	chr17_41258472_C_T		NM_007294.3:c.212+1G>A			splice_donor_variant	1	ID0634
BRCA1	chr17_41267740_TA_T		NM_007294.3:c.134+2del			splice_donor_variant	1	ID0680
BRCA1	chr17_41267742_C_A		NM_007294.3:c.134+1G>T			splice_donor_variant	1	ID0660
BRCA1	chr17_41276044_ACT_A	'2/23	NM_007294.3:c.68_69del	NP_009225.1:p.Glu23ValfsTer17	E/X	frameshift_variant	1	ID0212
BRCA1	chr17_41276047_C_CT	'2/23	NM_007294.3:c.66dup	NP_009225.1:p.Glu23ArgfsTer18	-/X	frameshift_variant	2	ID0262, ID0977
BRCA1	chr17_41276111_C_A	'2/23	NM_007294.3:c.3G>T	NP_009225.1:p.Met1?	M/I	start_lost	1	ID0167
BRCA2	chr13_32893243_G_T	'3/27	NM_000059.3:c.97G>T	NP_000050.2:p.Glu33Ter	E/*	stop_gained	2	ID0574, ID0630
BRCA2	chr13_32893342_C_T	'3/27	NM_000059.3:c.196C>T	NP_000050.2:p.Gln66Ter	Q/*	stop_gained	2	ID0535, ID0591
BRCA2	chr13_32893405_ACT_A	'3/27	NM_000059.3:c.262_263del	NP_000050.2:p.Leu88AlafsTer12	T/X	frameshift_variant	9	ID0656, ID0703, ID0719, ID0734, ID0758, ID0834, ID0839, ID0840, ID0860
BRCA2	chr13_32893420_C_CA	'3/27	NM_000059.3:c.276dup	NP_000050.2:p.Ser93IlefsTer8	Q/QX	frameshift_variant	2	ID0485, ID0621
BRCA2	chr13_32893435_G_T	'3/27	NM_000059.3:c.289G>T	NP_000050.2:p.Glu97Ter	E/*	stop_gained	1	ID0487
BRCA2	chr13_32899262_TA_T	'4/27	NM_000059.3:c.370del	NP_000050.2:p.Met124TrpfsTer12	K/X	frameshift_variant	1	ID0448
BRCA2	chr13_32900274_AAG_A	'5/27	NM_000059.3:c.466_467del	NP_000050.2:p.Asp156Ter	R/X	frameshift_variant	1	ID0463
BRCA2	chr13_32900420_G_A		NM_000059.3:c.516+1G>A			splice_donor_variant	1	ID0512
BRCA2	chr13_32900703_C_G	'7/27	NM_000059.3:c.584C>G	NP_000050.2:p.Ser195Ter	S/*	stop_gained	1	ID0489
BRCA2	chr13_32900751_G_A		NM_000059.3:c.631+1G>A			splice_donor_variant	3	ID0771, ID0129, ID0865
BRCA2	chr13_32903579_G_T		NM_000059.3:c.632-1G>T			splice_acceptor_variant	1	ID0457
BRCA2	chr13_32903604_CTG_C	'8/27	NM_000059.3:c.658_659del	NP_000050.2:p.Val220IlefsTer4	TV/TX	frameshift_variant	1	ID0089
BRCA2	chr13_32905140_ACAAAT_A	'9/27	NM_000059.3:c.771_775del	NP_000050.2:p.Asn257LysfsTer17	TN/X	frameshift_variant	4	ID0331, ID0524, ID0540, ID0627
BRCA2	chr13_32905146_CAA_C	'9/27	NM_000059.3:c.774_775del	NP_000050.2:p.Glu260SerfsTer15	Q/X	frameshift_variant	4	ID0789, ID0120, ID0220, ID0232
BRCA2	chr13_32906415_G_GA	'10/27	NM_000059.3:c.805dup	NP_000050.2:p.Thr269AsnfsTer7	G/GX	frameshift_variant	2	ID0871, ID0885
BRCA2	chr13_32906424_C_G	'10/27	NM_000059.3:c.809C>G	NP_000050.2:p.Ser270Ter	S/*	stop_gained	2	ID0916, ID0702
BRCA2	chr13_32906495_G_T	'10/27	NM_000059.3:c.880G>T	NP_000050.2:p.Glu294Ter	E/*	stop_gained	2	ID0493, ID0361
BRCA2	chr13_32906565_C_CA	'10/27	NM_000059.3:c.956dup	NP_000050.2:p.Asn319LysfsTer8	T/TX	frameshift_variant	3	ID0673, ID0123, ID0234
BRCA2	chr13_32906602_GA_G	'10/27	NM_000059.3:c.994del	NP_000050.2:p.Ile332PhefsTer17	K/X	frameshift_variant	2	ID0835, ID0479
BRCA2	chr13_32906633_G_T	'10/27	NM_000059.3:c.1018G>T	NP_000050.2:p.Glu340Ter	E/*	stop_gained	1	ID0933
BRCA2	chr13_32906911_G_GA	'10/27	NM_000059.3:c.1298dup	NP_000050.2:p.Asn433LysfsTer19	-/X	frameshift_variant	1	ID0959
BRCA2	chr13_32906915_AAAAG_A	'10/27	NM_000059.3:c.1310_1313del	NP_000050.2:p.Lys437IlefsTer22	KR/X	frameshift_variant	3	ID0529, ID0598, ID0508
BRCA2	chr13_32906928_AT_A	'10/27	NM_000059.3:c.1317del	NP_000050.2:p.Thr441LeufsTer19	D/X	frameshift_variant	1	ID0446
BRCA2	chr13_32906979_CAG_C	'10/27	NM_000059.3:c.1368_1369del	NP_000050.2:p.Lys457AlafsTer4	SE/SX	frameshift_variant	1	ID0950
BRCA2	chr13_32907014_A_T	'10/27	NM_000059.3:c.1399A>T	NP_000050.2:p.Lys467Ter	K/*	stop_gained	14	ID0481, ID0387, ID0605, ID0369, ID0480, ID0370, ID0558, ID0423, ID0492, ID0619, ID0455, ID0437, ID0398, ID0626
BRCA2	chr13_32907128_AT_A	'10/27	NM_000059.3:c.1514del	NP_000050.2:p.Ile505AsnfsTer4	I/X	frameshift_variant	1	ID0593
BRCA2	chr13_32907375_CAAAT_C	'10/27	NM_000059.3:c.1763_1766del	NP_000050.2:p.Asn588SerfsTer25	TN/X	frameshift_variant	3	ID0043, ID0057, ID0144
BRCA2	chr13_32907382_GTTTA_G	'10/27	NM_000059.3:c.1773_1776del	NP_000050.2:p.Ile591MetfsTer22	FI/X	frameshift_variant	2	ID0691, ID0062
BRCA2	chr13_32907420_G_GA	'10/27	NM_000059.3:c.1813dup	NP_000050.2:p.Ile605AsnfsTer11	G/GX	frameshift_variant	1	ID0450
BRCA2	chr13_32907420_GA_G	'10/27	NM_000059.3:c.1813del	NP_000050.2:p.Ile605TyrfsTer9	G/X	frameshift_variant	1	ID0764
BRCA2	chr13_32907470_C_T	'10/27	NM_000059.3:c.1855C>T	NP_000050.2:p.Gln619Ter	Q/*	stop_gained	2	ID0852, ID0853
BRCA2	chr13_32910578_G_GA	'11/27	NM_000059.3:c.2091dup	NP_000050.2:p.Leu698ThrfsTer10	E/EX	frameshift_variant	2	ID0871, ID0885
BRCA2	chr13_32910585_TAC_T	'11/27	NM_000059.3:c.2095_2096del	NP_000050.2:p.Gln699ValfsTer8	LQ/LX	frameshift_variant	1	ID0028
BRCA2	chr13_32910630_A_AG	'11/27	NM_000059.3:c.2140dup	NP_000050.2:p.Glu714GlyfsTer5	Q/QX	frameshift_variant	2	ID0097, ID0156
BRCA2	chr13_32910661_CA_C	'11/27	NM_000059.3:c.2175del	NP_000050.2:p.Val726PhefsTer4	K/X	frameshift_variant	1	ID0250
BRCA2	chr13_32910667_AG_A	'11/27	NM_000059.3:c.2176del	NP_000050.2:p.Val726PhefsTer4	V/X	frameshift_variant	2	ID0957, ID0958
BRCA2	chr13_32910766_TC_T	'11/27	NM_000059.3:c.2275del	NP_000050.2:p.Leu759PhefsTer13	L/X	frameshift_variant	1	ID0155
BRCA2	chr13_32910831_C_G	'11/27	NM_000059.3:c.2339C>G	NP_000050.2:p.Ser780Ter	S/*	stop_gained	1	ID0676
BRCA2	chr13_32910931_TC_T	'11/27	NM_000059.3:c.2442del	NP_000050.2:p.Met815TrpfsTer10	P/X	frameshift_variant	1	ID0009
BRCA2	chr13_32910962_TTAAATG_T	'11/27	NM_000059.3:c.2471_2476del	NP_000050.2:p.Leu824_Glu826delinsTer	LNE/*	stop_gained	2	ID0669, ID0033
BRCA2	chr13_32911073_C_CA	'11/27	NM_000059.3:c.2588dup	NP_000050.2:p.Asn863LysfsTer18	Q/QX	frameshift_variant	1	ID0972
BRCA2	chr13_32911085_GA_G	'11/27	NM_000059.3:c.2595del	NP_000050.2:p.Glu866LysfsTer8	E/X	frameshift_variant	1	ID0807
BRCA2	chr13_32911104_C_A	'11/27	NM_000059.3:c.2612C>A	NP_000050.2:p.Ser871Ter	S/*	stop_gained	1	ID0881
BRCA2	chr13_32911228_AGACTT_A	'11/27	NM_000059.3:c.2743_2747del	NP_000050.2:p.Thr915CysfsTer19	DL/X	frameshift_variant	1	ID0576
BRCA2	chr13_32911286_GAC_G	'11/27	NM_000059.3:c.2798_2799del	NP_000050.2:p.Thr933ArgfsTer2	D/X	frameshift_variant	4	ID0546, ID0518, ID0357, ID0417
BRCA2	chr13_32911297_TAAAC_T	'11/27	NM_000059.3:c.2808_2811del	NP_000050.2:p.Ala938ProfsTer21	KQ/X	frameshift_variant	8	ID0740, ID0070, ID0172, ID0208, ID0254, ID0342, ID0859, ID0979
BRCA2	chr13_32911322_A_T	'11/27	NM_000059.3:c.2830A>T	NP_000050.2:p.Lys944Ter	K/*	stop_gained	1	ID0779
BRCA2	chr13_32911404_T_G	'11/27	NM_000059.3:c.2912T>G	NP_000050.2:p.Leu971Ter	L/*	stop_gained	1	ID0611
BRCA2	chr13_32911442_GAAAA_G	'11/27	NM_000059.3:c.2954_2957del	NP_000050.2:p.Lys985IlefsTer5	EK/X	frameshift_variant	1	ID0563
BRCA2	chr13_32911475_G_T	'11/27	NM_000059.3:c.2983G>T	NP_000050.2:p.Gly995Ter	G/*	stop_gained	1	ID0459
BRCA2	chr13_32911509_GA_G	'11/27	NM_000059.3:c.3018del	NP_000050.2:p.Gly1007ValfsTer36	G/X	frameshift_variant	2	ID0432, ID0491
BRCA2	chr13_32911598_G_T	'11/27	NM_000059.3:c.3106G>T	NP_000050.2:p.Glu1036Ter	E/*	stop_gained	1	ID0298
BRCA2	chr13_32911601_C_T	'11/27	NM_000059.3:c.3109C>T	NP_000050.2:p.Gln1037Ter	Q/*	stop_gained	5	ID0085, ID0094, ID0256, ID0813, ID0973
BRCA2	chr13_32911679_C_T	'11/27	NM_000059.3:c.3187C>T	NP_000050.2:p.Gln1063Ter	Q/*	stop_gained	1	ID0586
BRCA2	chr13_32911854_C_G	'11/27	NM_000059.3:c.3362C>G	NP_000050.2:p.Ser1121Ter	S/*	stop_gained	1	ID0218
BRCA2	chr13_32912089_CTG_C	'11/27	NM_000059.3:c.3599_3600del	NP_000050.2:p.Cys1200Ter	C/X	frameshift_variant	3	ID0107, ID0756, ID0421
BRCA2	chr13_32912171_CTG_C	'11/27	NM_000059.3:c.3680_3681del	NP_000050.2:p.Leu1227GlnfsTer5	L/X	frameshift_variant	1	ID0785
BRCA2	chr13_32912206_GAA_G	'11/27	NM_000059.3:c.3716_3717del	NP_000050.2:p.Lys1239ThrfsTer3	K/X	frameshift_variant	2	ID0056, ID0245
BRCA2	chr13_32912233_TAGTG_T	'11/27	NM_000059.3:c.3744_3747del	NP_000050.2:p.Ser1248ArgfsTer10	SE/X	frameshift_variant	16	ID0496, ID0478, ID0394, ID0510, ID0577, ID0381, ID0571, ID0572, ID0404, ID0475, ID0415, ID0427, ID0522, ID0565, ID0594, ID0552
BRCA2	chr13_32912337_CTG_C	'11/27	NM_000059.3:c.3847_3848del	NP_000050.2:p.Val1283LysfsTer2	TV/TX	frameshift_variant	3	ID0228, ID0295, ID0425
BRCA2	chr13_32912448_ATG_A	'11/27	NM_000059.3:c.3957_3958del	NP_000050.2:p.Asn1319LysfsTer3	NE/KX	frameshift_variant	1	ID0768
BRCA2	chr13_32912495_G_T	'11/27	NM_000059.3:c.4003G>T	NP_000050.2:p.Glu1335Ter	E/*	stop_gained	1	ID0836
BRCA2	chr13_32912528_ACT_A	'11/27	NM_000059.3:c.4037_4038del	NP_000050.2:p.Thr1346SerfsTer5	T/X	frameshift_variant	1	ID0784
BRCA2	chr13_32912745_TA_T	'11/27	NM_000059.3:c.4257del	NP_000050.2:p.Asp1420IlefsTer28	I/X	frameshift_variant	1	ID0945
BRCA2	chr13_32912901_TAAGA_T	'11/27	NM_000059.3:c.4415_4418del	NP_000050.2:p.Lys1472ThrfsTer6	IR/X	frameshift_variant	1	ID0071
BRCA2	chr13_32912959_AATACTGA_TGTTTTT	'11/27	NM_000059.3:c.4467_4474delinsTGTTTTT	NP_000050.2:p.Lys1489AsnfsTer15	KILK/NVFX	frameshift_variant	2	ID0274, ID0940
BRCA2	chr13_32912961_TACTG_T	'11/27	NM_000059.3:c.4471_4474del	NP_000050.2:p.Leu1491LysfsTer12	IL/X	frameshift_variant	1	ID0029
BRCA2	chr13_32912965_G_GTTTT	'11/27	NM_000059.3:c.4473_4474insTTTT	NP_000050.2:p.Lys1492PhefsTer2	-/FX	frameshift_variant	1	ID0923
BRCA2	chr13_32912966_A_T	'11/27	NM_000059.3:c.4474A>T	NP_000050.2:p.Lys1492Ter	K/*	stop_gained	1	ID0923
BRCA2	chr13_32913318_CTG_C	'11/27	NM_000059.3:c.4829_4830del	NP_000050.2:p.Val1610GlyfsTer4	TV/TX	frameshift_variant	1	ID0975
BRCA2	chr13_32913381_C_CA	'11/27	NM_000059.3:c.4894dup	NP_000050.2:p.Ser1632LysfsTer7	S/SX	frameshift_variant	1	ID0885
BRCA2	chr13_32913385_AAG_A	'11/27	NM_000059.3:c.4894_4895del	NP_000050.2:p.Ser1632TyrfsTer6	S/X	frameshift_variant	1	ID0405
BRCA2	chr13_32913403_T_TA	'11/27	NM_000059.3:c.4914dup	NP_000050.2:p.Val1639SerfsTer3	-/X	frameshift_variant	1	ID0850
BRCA2	chr13_32913457_C_A	'11/27	NM_000059.3:c.4965C>A	NP_000050.2:p.Tyr1655Ter	Y/*	stop_gained	1	ID0128
BRCA2	chr13_32913546_C_A	'11/27	NM_000059.3:c.5054C>A	NP_000050.2:p.Ser1685Ter	S/*	stop_gained	1	ID0252
BRCA2	chr13_32913603_GAATA_G	'11/27	NM_000059.3:c.5116_5119del	NP_000050.2:p.Asn1706LeufsTer5	RI/X	frameshift_variant	1	ID0442
BRCA2	chr13_32913630_ATTAT_A	'11/27	NM_000059.3:c.5141_5144del	NP_000050.2:p.Tyr1714CysfsTer10	NY/X	frameshift_variant	1	ID0562
BRCA2	chr13_32913655_CAG_C	'11/27	NM_000059.3:c.5164_5165del	NP_000050.2:p.Ser1722TyrfsTer4	S/X	frameshift_variant	2	ID0099, ID0279
BRCA2	chr13_32913702_ATACT_A	'11/27	NM_000059.3:c.5213_5216del	NP_000050.2:p.Thr1738IlefsTer2	DT/X	frameshift_variant	1	ID0761
BRCA2	chr13_32913836_C_CA	'11/27	NM_000059.3:c.5351dup	NP_000050.2:p.Asn1784LysfsTer3	Q/QX	frameshift_variant	2	ID0871, ID0885
BRCA2	chr13_32913836_CA_C	'11/27	NM_000059.3:c.5351del	NP_000050.2:p.Asn1784ThrfsTer7	Q/X	frameshift_variant	2	ID0476, ID0472
BRCA2	chr13_32913958_TA_T	'11/27	NM_000059.3:c.5471del	NP_000050.2:p.Asn1824MetfsTer16	K/X	frameshift_variant	2	ID0625, ID0632
BRCA2	chr13_32914065_CAATT_C	'11/27	NM_000059.3:c.5576_5579del	NP_000050.2:p.Ile1859LysfsTer3	TI/X	frameshift_variant	12	ID0736, ID0197, ID0602, ID0362, ID0440, ID0445, ID0435, ID0505, ID0458, ID0585, ID0527, ID0622
BRCA2	chr13_32914082_GAC_G	'11/27	NM_000059.3:c.5592_5593del	NP_000050.2:p.Phe1866TyrfsTer6	D/X	frameshift_variant	1	ID0502
BRCA2	chr13_32914137_C_A	'11/27	NM_000059.3:c.5645C>A	NP_000050.2:p.Ser1882Ter	S/*	stop_gained	2	ID0709, ID0635
BRCA2	chr13_32914148_C_T	'11/27	NM_000059.3:c.5656C>T	NP_000050.2:p.Gln1886Ter	Q/*	stop_gained	2	ID0007, ID0470
BRCA2	chr13_32914172_T_TA	'11/27	NM_000059.3:c.5681dup	NP_000050.2:p.Tyr1894Ter	Y/*	stop_gained	1	ID0746
BRCA2	chr13_32914174_C_A	'11/27	NM_000059.3:c.5682C>A	NP_000050.2:p.Tyr1894Ter	Y/*	stop_gained	1	ID0233
BRCA2	chr13_32914174_C_G	'11/27	NM_000059.3:c.5682C>G	NP_000050.2:p.Tyr1894Ter	Y/*	stop_gained	1	ID0270
BRCA2	chr13_32914209_ACT_A	'11/27	NM_000059.3:c.5722_5723del	NP_000050.2:p.Leu1908ArgfsTer2	NS/NX	frameshift_variant	1	ID0111
BRCA2	chr13_32914219_T_TG	'11/27	NM_000059.3:c.5727_5728insG	NP_000050.2:p.Asn1910GlufsTer2	-/X	frameshift_variant	1	ID0794
BRCA2	chr13_32914265_C_T	'11/27	NM_000059.3:c.5773C>T	NP_000050.2:p.Gln1925Ter	Q/*	stop_gained	1	ID0354
BRCA2	chr13_32914458_C_CA	'11/27	NM_000059.3:c.5967dup	NP_000050.2:p.Asp1990ArgfsTer13	S/SX	frameshift_variant	2	ID0637, ID0830
BRCA2	chr13_32914484_CA_C	'11/27	NM_000059.3:c.5994del	NP_000050.2:p.Val1999CysfsTer5	Q/X	frameshift_variant	1	ID0495
BRCA2	chr13_32914569_CAAGAG_C	'11/27	NM_000059.3:c.6082_6086del	NP_000050.2:p.Glu2028LysfsTer19	TRE/TX	frameshift_variant	1	ID0898
BRCA2	chr13_32914587_C_CT	'11/27	NM_000059.3:c.6096dup	NP_000050.2:p.Ile2033TyrfsTer16	A/AX	frameshift_variant	1	ID0864
BRCA2	chr13_32914644_AT_A	'11/27	NM_000059.3:c.6154del	NP_000050.2:p.Ser2052HisfsTer18	N/X	frameshift_variant	1	ID0100
BRCA2	chr13_32914752_GA_G	'11/27	NM_000059.3:c.6262del	NP_000050.2:p.Thr2088LeufsTer31	R/X	frameshift_variant	1	ID0597
BRCA2	chr13_32914790_C_CA	'11/27	NM_000059.3:c.6302dup	NP_000050.2:p.Asn2101LysfsTer10	Q/QX	frameshift_variant	1	ID0096
BRCA2	chr13_32914814_CGT_C	'11/27	NM_000059.3:c.6325_6326del	NP_000050.2:p.Val2109Ter	R/X	frameshift_variant	1	ID0661
BRCA2	chr13_32914842_GTGTAAACTCAGAAA_G	'11/27	NM_000059.3:c.6353_6366del	NP_000050.2:p.Val2118GlyfsTer6	CVNSEM/CX	frameshift_variant	1	ID0449
BRCA2	chr13_32914859_G_GA	'11/27	NM_000059.3:c.6373dup	NP_000050.2:p.Thr2125AsnfsTer4	E/EX	frameshift_variant	2	ID0871, ID0885
BRCA2	chr13_32914893_ATAACT_A	'11/27	NM_000059.3:c.6405_6409del	NP_000050.2:p.Asn2135LysfsTer3	NNL/NX	frameshift_variant	3	ID0773, ID0121, ID0392
BRCA2	chr13_32914940_AAAGTT_CAGAAAA	'11/27	NM_000059.3:c.6448_6453delinsCAGAAAA	NP_000050.2:p.Lys2150GlnfsTer26	KV/QKX	frameshift_variant	1	ID0106
BRCA2	chr13_32914953_A_ATC	'11/27	NM_000059.3:c.6468_6469dup	NP_000050.2:p.Gln2157LeufsTer12	Y/YX	frameshift_variant	3	ID0755, ID0255, ID0352
BRCA2	chr13_32914973_GACAA_G	'11/27	NM_000059.3:c.6486_6489del	NP_000050.2:p.Lys2162AsnfsTer5	DK/X	frameshift_variant	1	ID0184
BRCA2	chr13_32915038_AG_A	'11/27	NM_000059.3:c.6547del	NP_000050.2:p.Glu2183AsnfsTer8	E/X	frameshift_variant	1	ID0084
BRCA2	chr13_32915043_AG_A	'11/27	NM_000059.3:c.6553del	NP_000050.2:p.Ala2185LeufsTer6	Q/X	frameshift_variant	1	ID0409
BRCA2	chr13_32915082_CTG_C	'11/27	NM_000059.3:c.6591_6592del	NP_000050.2:p.Glu2198AsnfsTer4	TE/TX	frameshift_variant	1	ID0727
BRCA2	chr13_32915122_AGTTT_A	'11/27	NM_000059.3:c.6634_6637del	NP_000050.2:p.Cys2212LeufsTer16	VC/X	frameshift_variant	1	ID0338
BRCA2	chr13_32915162_GA_G	'11/27	NM_000059.3:c.6673del	NP_000050.2:p.Thr2225GlnfsTer4	E/X	frameshift_variant	1	ID0640
BRCA2	chr13_32915214_C_CA	'11/27	NM_000059.3:c.6723dup	NP_000050.2:p.Asp2242ArgfsTer3	T/TX	frameshift_variant	1	ID0351
BRCA2	chr13_32915214_CAG_C	'11/27	NM_000059.3:c.6724_6725del	NP_000050.2:p.Asp2242PhefsTer2	TD/TX	frameshift_variant	7	ID0499, ID0462, ID0553, ID0359, ID0554, ID0545, ID0503
BRCA2	chr13_32920978_C_T	'13/27	NM_000059.3:c.6952C>T	NP_000050.2:p.Arg2318Ter	R/*	stop_gained	2	ID0169, ID0414
BRCA2	chr13_32921031_TC_T	'13/27	NM_000059.3:c.7006del	NP_000050.2:p.Arg2336AlafsTer31	R/X	frameshift_variant	1	ID0582
BRCA2	chr13_32929123_C_G	'14/27	NM_000059.3:c.7133C>G	NP_000050.2:p.Ser2378Ter	S/*	stop_gained	1	ID0722
BRCA2	chr13_32929156_GA_G	'14/27	NM_000059.3:c.7169del	NP_000050.2:p.Asn2390MetfsTer4	R/X	frameshift_variant	1	ID0308
BRCA2	chr13_32929248_G_T	'14/27	NM_000059.3:c.7258G>T	NP_000050.2:p.Glu2420Ter	E/*	stop_gained	3	ID0504, ID0424, ID0528
BRCA2	chr13_32929365_A_T	'14/27	NM_000059.3:c.7375A>T	NP_000050.2:p.Lys2459Ter	K/*	stop_gained	1	ID0608
BRCA2	chr13_32929366_AAAAC_A	'14/27	NM_000059.3:c.7379_7382del	NP_000050.2:p.Asn2460ThrfsTer8	KN/X	frameshift_variant	3	ID0892, ID0010, ID0947
BRCA2	chr13_32930595_A_AT	'15/27	NM_000059.3:c.7467dup	NP_000050.2:p.Ile2490TyrfsTer7	D/DX	frameshift_variant	1	ID0648
BRCA2	chr13_32930609_C_T	'15/27	NM_000059.3:c.7480C>T	NP_000050.2:p.Arg2494Ter	R/*	stop_gained	30	ID0227, ID0388, ID0587, ID0566, ID0452, ID0390, ID0465, ID0477, ID0559, ID0631, ID0490, ID0581, ID0555, ID0532, ID0373, ID0544, ID0560, ID0517, ID0616, ID0374, ID0391, ID0624, ID0429, ID0469, ID0513, ID0434, ID0428, ID0519, ID0444, ID0372
BRCA2	chr13_32930630_C_T	'15/27	NM_000059.3:c.7501C>T	NP_000050.2:p.Gln2501Ter	Q/*	stop_gained	3	ID0664, ID0713, ID0780
BRCA2	chr13_32930645_C_T	'15/27	NM_000059.3:c.7516C>T	NP_000050.2:p.Gln2506Ter	Q/*	stop_gained	2	ID0831, ID0365
BRCA2	chr13_32930666_GC_G	'15/27	NM_000059.3:c.7538del	NP_000050.2:p.Ala2513GlufsTer11	A/X	frameshift_variant	1	ID0569
BRCA2	chr13_32930687_C_T	'15/27	NM_000059.3:c.7558C>T	NP_000050.2:p.Arg2520Ter	R/*	stop_gained	2	ID0704, ID0610
BRCA2	chr13_32931890_T_G	'16/27	NM_000059.3:c.7629T>G	NP_000050.2:p.Tyr2543Ter	Y/*	stop_gained	1	ID0930
BRCA2	chr13_32931931_CAG_C	'16/27	NM_000059.3:c.7673_7674del	NP_000050.2:p.Glu2558ValfsTer7	AE/AX	frameshift_variant	1	ID0804
BRCA2	chr13_32932003_TG_T	'16/27	NM_000059.3:c.7744del	NP_000050.2:p.Ala2582LeufsTer66	L/X	frameshift_variant	2	ID0603, ID0433
BRCA2	chr13_32936732_G_A	'17/27	NM_000059.3:c.7878G>A	NP_000050.2:p.Trp2626Ter	W/*	stop_gained	1	ID0974
BRCA2	chr13_32936831_G_A		NM_000059.3:c.7976+1G>A			splice_donor_variant	1	ID0658
BRCA2	chr13_32937479_C_T	'18/27	NM_000059.3:c.8140C>T	NP_000050.2:p.Gln2714Ter	Q/*	stop_gained	1	ID0393
BRCA2	chr13_32937569_AGACT_A	'18/27	NM_000059.3:c.8234_8237del	NP_000050.2:p.Leu2745GlnfsTer31	RL/X	frameshift_variant	1	ID0666
BRCA2	chr13_32937653_G_T	'18/27	NM_000059.3:c.8314G>T	NP_000050.2:p.Glu2772Ter	E/*	stop_gained	2	ID0419, ID0570
BRCA2	chr13_32937668_A_T	'18/27	NM_000059.3:c.8329A>T	NP_000050.2:p.Lys2777Ter	K/*	stop_gained	1	ID0436
BRCA2	chr13_32944644_G_GTTTC	'19/27	NM_000059.3:c.8437_8438insTTTC	NP_000050.2:p.Gly2813ValfsTer8	G/VSX	frameshift_variant	1	ID0863
BRCA2	chr13_32945137_AAG_A	'20/27	NM_000059.3:c.8537_8538del	NP_000050.2:p.Glu2846GlyfsTer22	R/X	frameshift_variant	1	ID0533
BRCA2	chr13_32945189_CTA_C	'20/27	NM_000059.3:c.8585_8586del	NP_000050.2:p.Leu2862ArgfsTer6	L/X	frameshift_variant	1	ID0095
BRCA2	chr13_32950809_AAC_A	'21/27	NM_000059.3:c.8639_8640del	NP_000050.2:p.Thr2880AsnfsTer26	N/X	frameshift_variant	1	ID0376
BRCA2	chr13_32950815_AC_A	'21/27	NM_000059.3:c.8642del	NP_000050.2:p.Thr2881LysfsTer10	T/X	frameshift_variant	1	ID0969
BRCA2	chr13_32953568_C_T	'22/27	NM_000059.3:c.8869C>T	NP_000050.2:p.Gln2957Ter	Q/*	stop_gained	1	ID0240
BRCA2	chr13_32953577_C_T	'22/27	NM_000059.3:c.8878C>T	NP_000050.2:p.Gln2960Ter	Q/*	stop_gained	1	ID0548
BRCA2	chr13_32953612_GT_G	'22/27	NM_000059.3:c.8915del	NP_000050.2:p.Leu2972CysfsTer4	L/X	frameshift_variant	2	ID0311, ID0592
BRCA2	chr13_32953892_CTGAG_C	'23/27	NM_000059.3:c.8961_8964del	NP_000050.2:p.Ser2988PhefsTer12	LS/X	frameshift_variant	1	ID0334
BRCA2	chr13_32953903_G_A	'23/27	NM_000059.3:c.8970G>A	NP_000050.2:p.Trp2990Ter	W/*	stop_gained	1	ID0953
BRCA2	chr13_32953924_T_G	'23/27	NM_000059.3:c.8991T>G	NP_000050.2:p.Tyr2997Ter	Y/*	stop_gained	2	ID0396, ID0530
BRCA2	chr13_32953960_T_G	'23/27	NM_000059.3:c.9027T>G	NP_000050.2:p.Tyr3009Ter	Y/*	stop_gained	4	ID0038, ID0041, ID0078, ID0260
BRCA2	chr13_32954009_C_T	'23/27	NM_000059.3:c.9076C>T	NP_000050.2:p.Gln3026Ter	Q/*	stop_gained	7	ID0520, ID0380, ID0523, ID0556, ID0606, ID0453, ID0501
BRCA2	chr13_32954022_C_CA	'23/27	NM_000059.3:c.9097dup	NP_000050.2:p.Thr3033AsnfsTer11	T/TX	frameshift_variant	2	ID0451, ID0539
BRCA2	chr13_32954038_T_G	'23/27	NM_000059.3:c.9105T>G	NP_000050.2:p.Tyr3035Ter	Y/*	stop_gained	1	ID0601
BRCA2	chr13_32954272_G_GA	'24/27	NM_000059.3:c.9253dup	NP_000050.2:p.Thr3085AsnfsTer26	-/X	frameshift_variant	3	ID0762, ID0871, ID0885
BRCA2	chr13_32954272_GA_G	'24/27	NM_000059.3:c.9253del	NP_000050.2:p.Thr3085GlnfsTer19	K/X	frameshift_variant	3	ID0438, ID0411, ID0467
BRCA2	chr13_32968839_C_CGTCT	'25/27	NM_000059.3:c.9271_9274dup	NP_000050.2:p.Tyr3092CysfsTer20	-/VX	frameshift_variant	1	ID0846
BRCA2	chr13_32968842_CTA_C	'25/27	NM_000059.3:c.9275_9276del	NP_000050.2:p.Tyr3092PhefsTer18	Y/X	frameshift_variant	2	ID0500, ID0599
BRCA2	chr13_32968845_T_G	'25/27	NM_000059.3:c.9276T>G	NP_000050.2:p.Tyr3092Ter	Y/*	stop_gained	2	ID0674, ID0848
BRCA2	chr13_32968863_C_A	'25/27	NM_000059.3:c.9294C>A	NP_000050.2:p.Tyr3098Ter	Y/*	stop_gained	2	ID0914, ID0787
BRCA2	chr13_32968863_C_G	'25/27	NM_000059.3:c.9294C>G	NP_000050.2:p.Tyr3098Ter	Y/*	stop_gained	3	ID0890, ID0299, ID0312
BRCA2	chr13_32968898_A_AT	'25/27	NM_000059.3:c.9330dup	NP_000050.2:p.Glu3111Ter	N/NX	frameshift_variant	1	ID0899
BRCA2	chr13_32968949_G_A	'25/27	NM_000059.3:c.9380G>A	NP_000050.2:p.Trp3127Ter	W/*	stop_gained	1	ID0203
BRCA2	chr13_32968951_C_T	'25/27	NM_000059.3:c.9382C>T	NP_000050.2:p.Arg3128Ter	R/*	stop_gained	1	ID0132
BRCA2	chr13_32968968_AG_A	'25/27	NM_000059.3:c.9401del	NP_000050.2:p.Gly3134AlafsTer29	G/X	frameshift_variant	2	ID0133, ID0173
BRCA2	chr13_32968981_TTA_T	'25/27	NM_000059.3:c.9414_9415del	NP_000050.2:p.Leu3138PhefsTer11	L/X	frameshift_variant	1	ID0300
BRCA2	chr13_32969008_T_TC	'25/27	NM_000059.3:c.9440dup	NP_000050.2:p.Ala3148CysfsTer2	S/SX	frameshift_variant	1	ID0537
BRIP1	chr17_59770855_AT_A	'18/20	NM_032043.2:c.2510del	NP_114432.2:p.Asn837MetfsTer8	N/X	frameshift_variant	1	ID0086
BRIP1	chr17_59793339_T_TA	'17/20	NM_032043.2:c.2464dup	NP_114432.2:p.Tyr822LeufsTer10	Y/LX	frameshift_variant	1	ID0447
BRIP1	chr17_59793412_G_A	'17/20	NM_032043.2:c.2392C>T	NP_114432.2:p.Arg798Ter	R/*	stop_gained	1	ID0215
BRIP1	chr17_59821806_G_C	'15/20	NM_032043.2:c.2244C>G	NP_114432.2:p.Tyr748Ter	Y/*	stop_gained	1	ID0191
BRIP1	chr17_59858200_C_T		NM_032043.2:c.1794+1G>A			splice_donor_variant	1	ID0449
BRIP1	chr17_59858319_GTC_G	'12/20	NM_032043.2:c.1674_1675del	NP_114432.2:p.Trp558CysfsTer5	WT/CX	frameshift_variant	2	ID0168, ID0183
BRIP1	chr17_59871088_C_T	'10/20	NM_032043.2:c.1343G>A	NP_114432.2:p.Trp448Ter	W/*	stop_gained	5	ID0795, ID0917, ID0069, ID0077, ID0323
BRIP1	chr17_59876486_G_A	'9/20	NM_032043.2:c.1315C>T	NP_114432.2:p.Arg439Ter	R/*	stop_gained	1	ID0714
BRIP1	chr17_59878688_G_A	'8/20	NM_032043.2:c.1066C>T	NP_114432.2:p.Arg356Ter	R/*	stop_gained	2	ID0261, ID0290
BRIP1	chr17_59886100_TAG_T	'7/20	NM_032043.2:c.644_645del	NP_114432.2:p.Ser215Ter	S/X	frameshift_variant	1	ID0851
BRIP1	chr17_59926600_TG_T	'5/20	NM_032043.2:c.396del	NP_114432.2:p.Thr133LeufsTer24	T/X	frameshift_variant	1	ID0966
BRIP1	chr17_59938807_C_A		NM_032043.2:c.93+1G>T			splice_donor_variant	1	ID0774
BRIP1	chr17_59938900_T_C	'2/20	NM_032043.2:c.1A>G	NP_114432.2:p.Met1?	M/V	start_lost	9	ID0707, ID0018, ID0057, ID0147, ID0194, ID0229, ID0239, ID0246, ID0954
CDH1	chr16_68772227_G_T	'2/16	NM_004360.3:c.76G>T	NP_004351.1:p.Glu26Ter	E/*	stop_gained	1	ID0845
CDH1	chr16_68835780_G_GC	'3/16	NM_004360.3:c.377dup	NP_004351.1:p.Pro127AlafsTer41	R/RX	frameshift_variant	5	ID0647, ID0651, ID0652, ID0871, ID0885
CDH1	chr16_68847230_GC_G	'9/16	NM_004360.3:c.1154del	NP_004351.1:p.Pro385LeufsTer8	P/X	frameshift_variant	1	ID0970
CDH1	chr16_68849461_CAG_C	'10/16	NM_004360.3:c.1365_1366del	NP_004351.1:p.Val456AspfsTer7	AV/AX	frameshift_variant	1	ID0665
CHEK2	chr22_29090022_G_A	'13/15	NM_007194.3:c.1459C>T	NP_009125.1:p.Gln487Ter	Q/*	stop_gained	4	ID0064, ID0114, ID0259, ID0971
CHEK2	chr22_29090027_C_T	'13/15	NM_007194.3:c.1454G>A	NP_009125.1:p.Trp485Ter	W/*	stop_gained	1	ID0333
CHEK2	chr22_29091728_CA_C	'11/15	NM_007194.3:c.1228del	NP_009125.1:p.Cys410AlafsTer4	C/X	frameshift_variant	1	ID0739
CHEK2	chr22_29091840_T_TG	'11/15	NM_007194.3:c.1116dup	NP_009125.1:p.Lys373GlnfsTer22	-/X	frameshift_variant	1	ID0524
CHEK2	chr22_29091856_AG_A	'11/15	NM_007194.3:c.1100del	NP_009125.1:p.Thr367MetfsTer15	T/X	frameshift_variant	9	ID0639, ID0643, ID0662, ID0730, ID0747, ID0750, ID0778, ID0788, ID0828
CHEK2	chr22_29092887_A_C		NM_007194.3:c.1095+2T>G			splice_donor_variant	1	ID0150
CHEK2	chr22_29095913_T_TC	'9/15	NM_007194.3:c.920dup	NP_009125.1:p.Glu308ArgfsTer4	G/GX	frameshift_variant	2	ID0871, ID0885
CHEK2	chr22_29106048_C_A		NM_007194.3:c.793-1G>T			splice_acceptor_variant	1	ID0091
CHEK2	chr22_29121232_C_CT	'3/15	NM_007194.3:c.442dup	NP_009125.1:p.Arg148LysfsTer6	R/KX	frameshift_variant	1	ID0015
CHEK2	chr22_29121266_G_A	'3/15	NM_007194.3:c.409C>T	NP_009125.1:p.Arg137Ter	R/*	stop_gained	2	ID0924, ID0578
CHEK2	chr22_29130427_G_A	'2/15	NM_007194.3:c.283C>T	NP_009125.1:p.Arg95Ter	R/*	stop_gained	1	ID0777
CHEK2	chr22_29130433_A_AG	'2/15	NM_007194.3:c.276dup	NP_009125.1:p.Trp93LeufsTer15	-/X	frameshift_variant	2	ID0871, ID0885
CHEK2	chr22_29130462_TG_T	'2/15	NM_007194.3:c.247del	NP_009125.1:p.Gln83LysfsTer27	Q/X	frameshift_variant	1	ID0948
CHEK2	chr22_29130612_G_C	'2/15	NM_007194.3:c.98C>G	NP_009125.1:p.Ser33Ter	S/*	stop_gained	1	ID0012
EPCAM	chr2_47600613_GA_T	'2/9	NM_002354.2:c.88_89delinsT	NP_002345.2:p.Glu30Ter	E/X	frameshift_variant	1	ID0098
EPCAM	chr2_47600658_C_T	'2/9	NM_002354.2:c.133C>T	NP_002345.2:p.Gln45Ter	Q/*	stop_gained	3	ID0911, ID0047, ID0152
FANCC	chr9_97869347_C_G		NM_000136.2:c.1533+1G>C			splice_donor_variant	1	ID0826
FANCC	chr9_97869502_CTG_C	'14/15	NM_000136.2:c.1377_1378del	NP_000127.2:p.Ser459ArgfsTer58	SS/RX	frameshift_variant	2	ID0013, ID0124
FANCC	chr9_97873776_C_CG	'13/15	NM_000136.2:c.1297dup	NP_000127.2:p.Arg433ProfsTer2	R/PX	frameshift_variant	1	ID0885
FANCC	chr9_97873816_T_TG	'13/15	NM_000136.2:c.1257dup	NP_000127.2:p.Thr420HisfsTer15	-/X	frameshift_variant	2	ID0871, ID0885
FANCC	chr9_97933391_TTCTC_T	'6/15	NM_000136.2:c.487_490del	NP_000127.2:p.Glu163IlefsTer30	EN/X	frameshift_variant	1	ID0827
FANCC	chr9_98002937_C_T	'4/15	NM_000136.2:c.339G>A	NP_000127.2:p.Trp113Ter	W/*	stop_gained	1	ID0798
FANCM	chr14_45606390_GTGTT_G	'2/23	NM_020937.2:c.629_632del	NP_065988.1:p.Cys210Ter	CL/X	frameshift_variant	1	ID0735
FANCM	chr14_45609837_TG_T	'3/23	NM_020937.2:c.685del	NP_065988.1:p.Val229Ter	V/X	frameshift_variant	1	ID0928
FANCM	chr14_45609892_AC_A	'3/23	NM_020937.2:c.740del	NP_065988.1:p.Thr247AsnfsTer6	T/X	frameshift_variant	1	ID0645
FANCM	chr14_45620695_AG_A	'5/23	NM_020937.2:c.1015del	NP_065988.1:p.Asp339IlefsTer18	D/X	frameshift_variant	1	ID0281
FANCM	chr14_45623198_CA_C	'6/23	NM_020937.2:c.1129del	NP_065988.1:p.Met377TrpfsTer3	Q/X	frameshift_variant	1	ID0116
FANCM	chr14_45623949_ACT_A	'7/23	NM_020937.2:c.1236_1237del	NP_065988.1:p.Tyr413Ter	L/X	frameshift_variant	2	ID0909, ID0118
FANCM	chr14_45633763_G_T	'10/23	NM_020937.2:c.1783G>T	NP_065988.1:p.Glu595Ter	E/*	stop_gained	1	ID0073
FANCM	chr14_45642414_G_A		NM_020937.2:c.2316+1G>A			splice_donor_variant	2	ID0823, ID0810
FANCM	chr14_45644477_TAAAC_T	'14/23	NM_020937.2:c.2525_2528del	NP_065988.1:p.Gln842LeufsTer11	KQ/X	frameshift_variant	2	ID0772, ID0797
FANCM	chr14_45644485_CTCATA_C	'14/23	NM_020937.2:c.2532_2536del	NP_065988.1:p.His844GlnfsTer4	THI/TX	frameshift_variant	1	ID0065
FANCM	chr14_45653043_A_T	'17/23	NM_020937.2:c.4453A>T	NP_065988.1:p.Lys1485Ter	K/*	stop_gained	1	ID0313
FANCM	chr14_45653106_G_A		NM_020937.2:c.4515+1G>A			splice_donor_variant	1	ID0322
FANCM	chr14_45654447_G_T	'18/23	NM_020937.2:c.4543G>T	NP_065988.1:p.Glu1515Ter	E/*	stop_gained	1	ID0854
FANCM	chr14_45658204_C_CA	'20/23	NM_020937.2:c.4985dup	NP_065988.1:p.Lys1663GlufsTer10	S/SX	frameshift_variant	1	ID0871
FANCM	chr14_45658204_C_CAA	'20/23	NM_020937.2:c.4984_4985dup	NP_065988.1:p.Lys1663ArgfsTer19	S/SX	frameshift_variant	1	ID0885
FANCM	chr14_45658326_C_T	'20/23	NM_020937.2:c.5101C>T	NP_065988.1:p.Gln1701Ter	Q/*	stop_gained	1	ID0695
GEN1	chr2_17941333_C_CA	'2/14	NM_182625.3:c.130dup	NP_872431.3:p.Met44AsnfsTer41	-/X	frameshift_variant	1	ID0885
GEN1	chr2_17942786_GTC_G	'3/14	NM_182625.3:c.287_288del	NP_872431.3:p.Ser96PhefsTer15	S/X	frameshift_variant	1	ID0068
GEN1	chr2_17946162_A_G		NM_182625.3:c.349-2A>G			splice_acceptor_variant	1	ID0919
GEN1	chr2_17947881_CAA_C	'5/14	NM_182625.3:c.562_563del	NP_872431.3:p.Lys188GlufsTer2	K/X	frameshift_variant	1	ID0657
GEN1	chr2_17950050_A_AT	'6/14	NM_182625.3:c.686dup	NP_872431.3:p.Leu229PhefsTer11	I/IX	frameshift_variant	1	ID0918
GEN1	chr2_17953996_T_TGGCA	'8/14	NM_182625.3:c.899_902dup	NP_872431.3:p.His301GlnfsTer7	W/WQX	frameshift_variant	1	ID0258
GEN1	chr2_17954032_GT_G	'8/14	NM_182625.3:c.935del	NP_872431.3:p.Val312GlufsTer26	V/X	frameshift_variant	1	ID0181
GEN1	chr2_17955563_G_A	'11/14	NM_182625.3:c.1097G>A	NP_872431.3:p.Trp366Ter	W/*	stop_gained	1	ID0160
GEN1	chr2_17955667_C_T	'11/14	NM_182625.3:c.1201C>T	NP_872431.3:p.Arg401Ter	R/*	stop_gained	2	ID0221, ID0383
MEN1	chr11_64572532_G_A	'9/10	NM_130799.2:c.1324C>T	NP_570711.1:p.Gln442Ter	Q/*	stop_gained	1	ID0901
MRE11A	chr11_94169066_C_A		NM_005591.3:c.1927-1G>T			splice_acceptor_variant	5	ID0109, ID0125, ID0154, ID0935, ID0959
MRE11A	chr11_94194107_C_A	'12/20	NM_005591.3:c.1321G>T	NP_005582.1:p.Glu441Ter	E/*	stop_gained	1	ID0158
MRE11A	chr11_94197278_C_T		NM_005591.3:c.1225+1G>A			splice_donor_variant	1	ID0163
MRE11A	chr11_94197281_G_GT	'11/20	NM_005591.3:c.1222dup	NP_005582.1:p.Thr408AsnfsTer49	T/NX	frameshift_variant	1	ID0885
MRE11A	chr11_94197281_G_GTT	'11/20	NM_005591.3:c.1221_1222dup	NP_005582.1:p.Thr408LysfsTer21	T/KX	frameshift_variant	1	ID0871
MRE11A	chr11_94200986_C_CT	'10/20	NM_005591.3:c.1090_1091insA	NP_005582.1:p.Arg364GlnfsTer7	R/QX	frameshift_variant	1	ID0822
MRE11A	chr11_94201061_T_A		NM_005591.3:c.1018-2A>T			splice_acceptor_variant	1	ID0802
MRE11A	chr11_94209454_C_T		NM_005591.3:c.659+1G>A			splice_donor_variant	1	ID0217
MRE11A	chr11_94212842_CT_C	'5/20	NM_005591.3:c.399del	NP_005582.1:p.Ala135GlnfsTer10	T/X	frameshift_variant	1	ID0314
MRE11A	chr11_94225947_C_CA		NM_005591.3:c.20dup	NP_005582.1:p.Asp8Ter	L/LX	frameshift_variant	1	ID0653
MSH6	chr2_48026640_T_TA	'4/10	NM_000179.2:c.1519dup	NP_000170.1:p.Arg507LysfsTer9	-/X	frameshift_variant	1	ID0140
MSH6	chr2_48030588_C_T	'5/10	NM_000179.2:c.3202C>T	NP_000170.1:p.Arg1068Ter	R/*	stop_gained	1	ID0216
MSH6	chr2_48030691_C_CT	'5/10	NM_000179.2:c.3312dup	NP_000170.1:p.Gly1105TrpfsTer3	T/TX	frameshift_variant	1	ID0738
MSH6	chr2_48033791_G_GTAAC		NM_000179.2:c.4001+12_4001+15dup			splice_donor_variant	1	ID0939
MSH6	chr2_48033791_GTAAC_G		NM_000179.2:c.4001+12_4001+15del			splice_donor_variant	32	ID0011, ID0025, ID0035, ID0055, ID0066, ID0083, ID0088, ID0104, ID0127, ID0149, ID0164, ID0170, ID0175, ID0186, ID0189, ID0225, ID0226, ID0243, ID0263, ID0267, ID0275, ID0292, ID0301, ID0302, ID0303, ID0304, ID0305, ID0341, ID0348, ID0896, ID0934, ID0944
MSH6	chr2_48033791_GTAACTAACTAACTATAATGGAATTA_G		NM_000179.2:c.4001+11_4001+35del			splice_donor_variant	3	ID0237, ID0335, ID0963
MUTYH	chr1_45796185_TA_T		NM_001128425.1:c.1518+2del			splice_donor_variant	1	ID0119
MUTYH	chr1_45796187_C_T		NM_001128425.1:c.1518+1G>A			splice_donor_variant	1	ID0894
MUTYH	chr1_45796892_C_A	'14/16	NM_001128425.1:c.1438G>T	NP_001121897.1:p.Glu480Ter	E/*	stop_gained	1	ID0883
MUTYH	chr1_45796895_C_A	'14/16	NM_001128425.1:c.1435G>T	NP_001121897.1:p.Glu479Ter	E/*	stop_gained	11	ID0720, ID0721, ID0739, ID0790, ID0060, ID0063, ID0264, ID0315, ID0325, ID0338, ID0356
MUTYH	chr1_45797175_G_A	'13/16	NM_001128425.1:c.1240C>T	NP_001121897.1:p.Gln414Ter	Q/*	stop_gained	3	ID0671, ID0699, ID0764
MUTYH	chr1_45797230_T_C		NM_001128425.1:c.1187-2A>G			splice_acceptor_variant	1	ID0105
MUTYH	chr1_45797417_T_TG	'12/16	NM_001128425.1:c.1101dup	NP_001121897.1:p.Arg368GlnfsTer164	-/X	frameshift_variant	2	ID0871, ID0885
MUTYH	chr1_45797426_T_TGCCTG	'12/16	NM_001128425.1:c.1092_1093insCAGGC	NP_001121897.1:p.Lys365GlnfsTer45	-/QX	frameshift_variant	1	ID0475
MUTYH	chr1_45797760_T_C		NM_001128425.1:c.934-2A>G			splice_acceptor_variant	19	ID0526, ID0615, ID0520, ID0488, ID0511, ID0483, ID0491, ID0534, ID0582, ID0498, ID0633, ID0493, ID0516, ID0458, ID0426, ID0515, ID0629, ID0377, ID0454
MUTYH	chr1_45797972_G_A	'10/16	NM_001128425.1:c.799C>T	NP_001121897.1:p.Gln267Ter	Q/*	stop_gained	2	ID0165, ID0289
MUTYH	chr1_45798112_G_A	'9/16	NM_001128425.1:c.739C>T	NP_001121897.1:p.Arg247Ter	R/*	stop_gained	1	ID0956
MUTYH	chr1_45798339_G_GC	'8/16	NM_001128425.1:c.596dup	NP_001121897.1:p.His200ProfsTer53	G/GX	frameshift_variant	1	ID0871
MUTYH	chr1_45798627_C_T	'6/16	NM_001128425.1:c.467G>A	NP_001121897.1:p.Trp156Ter	W/*	stop_gained	6	ID0786, ID0908, ID0001, ID0145, ID0146, ID0206
MUTYH	chr1_45798780_C_A	'5/16	NM_001128425.1:c.451G>T	NP_001121897.1:p.Gly151Ter	G/*	stop_gained	1	ID0345
MUTYH	chr1_45799121_G_T	'3/16	NM_001128425.1:c.312C>A	NP_001121897.1:p.Tyr104Ter	Y/*	stop_gained	1	ID0668
MUTYH	chr1_45799144_G_A	'3/16	NM_001128425.1:c.289C>T	NP_001121897.1:p.Arg97Ter	R/*	stop_gained	1	ID0964
MUTYH	chr1_45800165_G_A	'2/16	NM_001128425.1:c.55C>T	NP_001121897.1:p.Arg19Ter	R/*	stop_gained	3	ID0134, ID0612, ID0400
MUTYH	chr1_45805925_A_G	'1/16	NM_001128425.1:c.2T>C	NP_001121897.1:p.Met1?	M/T	start_lost	1	ID0008
NBN	chr8_90958474_A_C	'13/16	NM_002485.4:c.1964T>G	NP_002476.2:p.Leu655Ter	L/*	stop_gained	1	ID0815
NBN	chr8_90965814_C_T	'11/16	NM_002485.4:c.1503G>A	NP_002476.2:p.Trp501Ter	W/*	stop_gained	1	ID0733
NBN	chr8_90982591_C_A		NM_002485.4:c.896+1G>T			splice_donor_variant	1	ID0683
NBN	chr8_90983441_ATTTGT_A	'6/16	NM_002485.4:c.657_661del	NP_002476.2:p.Lys219AsnfsTer16	KQI/NX	frameshift_variant	1	ID0803
NBN	chr8_90993639_T_TC	'3/16	NM_002485.4:c.283dup	NP_002476.2:p.Asp95GlyfsTer11	D/GX	frameshift_variant	2	ID0871, ID0885
NBN	chr8_90995060_CA_C	'2/16	NM_002485.4:c.60del	NP_002476.2:p.Gly21AlafsTer14	T/X	frameshift_variant	1	ID0641
NF1	chr17_29552113_C_T	'17/57	NM_000267.3:c.1846C>T	NP_000258.1:p.Gln616Ter	Q/*	stop_gained	1	ID0157
NF1	chr17_29553477_A_AC	'18/57	NM_000267.3:c.2033dup	NP_000258.1:p.Ile679AspfsTer21	T/TX	frameshift_variant	8	ID0642, ID0644, ID0649, ID0651, ID0652, ID0654, ID0871, ID0885
NF1	chr17_29553659_CA_C	'18/57	NM_000267.3:c.2209del	NP_000258.1:p.Thr737HisfsTer11	T/X	frameshift_variant	1	ID0166
NF1	chr17_29576013_CAGAG_C	'30/57	NM_000267.3:c.3989_3992del	NP_000258.1:p.Glu1330AlafsTer12	SE/X	frameshift_variant	1	ID0623
NF1	chr17_29576097_T_TC	'30/57	NM_000267.3:c.4076dup	NP_000258.1:p.Gln1360SerfsTer14	F/FX	frameshift_variant	2	ID0871, ID0885
NF1	chr17_29661857_TATTGA_T	'39/57	NM_000267.3:c.5758_5762del	NP_000258.1:p.Leu1920ThrfsTer21	IE/X	frameshift_variant	1	ID0139
NF1	chr17_29664899_G_A		NM_000267.3:c.6641+1G>A			splice_donor_variant	1	ID0136
NF1	chr17_29665751_CACTT_C	'45/57	NM_000267.3:c.6789_6792del	NP_000258.1:p.Tyr2264ThrfsTer5	TY/X	frameshift_variant	1	ID0277
NF1	chr17_29676271_T_C		NM_000267.3:c.7258+2T>C			splice_donor_variant	1	ID0176
NF1	chr17_29677338_T_A		NM_000267.3:c.7394+2T>A			splice_donor_variant	2	ID0663, ID0903
NF1	chr17_29679366_C_T	'50/57	NM_000267.3:c.7486C>T	NP_000258.1:p.Arg2496Ter	R/*	stop_gained	1	ID0017
PALB2	chr16_23619279_G_A	'12/13	NM_024675.3:c.3256C>T	NP_078951.2:p.Arg1086Ter	R/*	stop_gained	1	ID0003
PALB2	chr16_23625360_G_A	'11/13	NM_024675.3:c.3166C>T	NP_078951.2:p.Gln1056Ter	Q/*	stop_gained	1	ID0739
PALB2	chr16_23625382_CT_C	'11/13	NM_024675.3:c.3143del	NP_078951.2:p.Lys1048ArgfsTer27	K/X	frameshift_variant	1	ID0273
PALB2	chr16_23625413_C_T		NM_024675.3:c.3114-1G>A			splice_acceptor_variant	1	ID0659
PALB2	chr16_23632769_A_AG	'10/13	NM_024675.3:c.3026dup	NP_078951.2:p.Glu1010Ter	P/PX	frameshift_variant	2	ID0871, ID0885
PALB2	chr16_23632800_C_T		NM_024675.3:c.2997-1G>A			splice_acceptor_variant	1	ID0174
PALB2	chr16_23634318_C_A	'9/13	NM_024675.3:c.2968G>T	NP_078951.2:p.Glu990Ter	E/*	stop_gained	8	ID0837, ID0087, ID0222, ID0309, ID0324, ID0862, ID0936, ID0967
PALB2	chr16_23635403_G_GT	'8/13	NM_024675.3:c.2760dup	NP_078951.2:p.Gln921ThrfsTer7	-/X	frameshift_variant	1	ID0884
PALB2	chr16_23637556_C_T		NM_024675.3:c.2748+1G>A			splice_donor_variant	1	ID0617
PALB2	chr16_23637697_CG_C	'7/13	NM_024675.3:c.2607del	NP_078951.2:p.Val870Ter	S/X	frameshift_variant	3	ID0705, ID0715, ID0943
PALB2	chr16_23641139_G_C	'5/13	NM_024675.3:c.2336C>G	NP_078951.2:p.Ser779Ter	S/*	stop_gained	1	ID0005
PALB2	chr16_23641218_G_A	'5/13	NM_024675.3:c.2257C>T	NP_078951.2:p.Arg753Ter	R/*	stop_gained	2	ID0213, ID0567
PALB2	chr16_23641306_CAT_C	'5/13	NM_024675.3:c.2167_2168del	NP_078951.2:p.Met723ValfsTer21	M/X	frameshift_variant	3	ID0893, ID0347, ID0941
PALB2	chr16_23641463_A_C	'5/13	NM_024675.3:c.2012T>G	NP_078951.2:p.Leu671Ter	L/*	stop_gained	1	ID0278
PALB2	chr16_23641497_TCA_T	'5/13	NM_024675.3:c.1976_1977del	NP_078951.2:p.Leu659GlnfsTer3	L/X	frameshift_variant	1	ID0678
PALB2	chr16_23641691_TC_T	'5/13	NM_024675.3:c.1783del	NP_078951.2:p.Asp595MetfsTer4	D/X	frameshift_variant	1	ID0752
PALB2	chr16_23646324_T_A	'4/13	NM_024675.3:c.1543A>T	NP_078951.2:p.Lys515Ter	K/*	stop_gained	1	ID0076
PALB2	chr16_23646627_G_A	'4/13	NM_024675.3:c.1240C>T	NP_078951.2:p.Arg414Ter	R/*	stop_gained	1	ID0841
PALB2	chr16_23646708_A_AG	'4/13	NM_024675.3:c.1158dup	NP_078951.2:p.Ser387LeufsTer14	-/X	frameshift_variant	1	ID0032
PALB2	chr16_23646733_AG_A	'4/13	NM_024675.3:c.1133del	NP_078951.2:p.Pro378LeufsTer46	P/X	frameshift_variant	1	ID0061
PALB2	chr16_23646807_AT_A	'4/13	NM_024675.3:c.1059del	NP_078951.2:p.Lys353AsnfsTer3	K/X	frameshift_variant	3	ID0818, ID0902, ID0031
PALB2	chr16_23646809_TTC_T	'4/13	NM_024675.3:c.1056_1057del	NP_078951.2:p.Lys353IlefsTer7	EK/EX	frameshift_variant	1	ID0135
PALB2	chr16_23646813_CTGTT_C	'4/13	NM_024675.3:c.1050_1053del	NP_078951.2:p.Thr351ArgfsTer4	QT/X	frameshift_variant	2	ID0744, ID0906
PALB2	chr16_23646825_G_A	'4/13	NM_024675.3:c.1042C>T	NP_078951.2:p.Gln348Ter	Q/*	stop_gained	1	ID0729
PALB2	chr16_23646825_GTTCTT_G	'4/13	NM_024675.3:c.1037_1041del	NP_078951.2:p.Lys346ThrfsTer13	KE/X	frameshift_variant	4	ID0829, ID0868, ID0922, ID0724
PALB2	chr16_23646980_A_AT	'4/13	NM_024675.3:c.886dup	NP_078951.2:p.Met296AsnfsTer7	M/NX	frameshift_variant	1	ID0885
PALB2	chr16_23647027_GT_G	'4/13	NM_024675.3:c.839del	NP_078951.2:p.Asn280ThrfsTer8	N/X	frameshift_variant	2	ID0646, ID0703
PALB2	chr16_23647439_AGC_GG	'4/13	NM_024675.3:c.426_428delinsCC	NP_078951.2:p.Lys142AsnfsTer35	KL/NX	frameshift_variant	1	ID0955
PALB2	chr16_23647528_TG_T	'4/13	NM_024675.3:c.338del	NP_078951.2:p.Pro113GlnfsTer64	P/X	frameshift_variant	1	ID0929
PALB2	chr16_23647530_GG_T	'4/13	NM_024675.3:c.336_337delinsA	NP_078951.2:p.Pro113GlnfsTer64	GP/GX	frameshift_variant	2	ID0026, ID0198
PALB2	chr16_23649170_C_T		NM_024675.3:c.211+1G>A			splice_donor_variant	4	ID0927, ID0162, ID0849, ID0855
PALB2	chr16_23649274_C_T		NM_024675.3:c.109-1G>A			splice_acceptor_variant	1	ID0833
PALB2	chr16_23649275_T_C		NM_024675.3:c.109-2A>G			splice_acceptor_variant	1	ID0266
PALB2	chr16_23649426_T_A	'2/13	NM_024675.3:c.73A>T	NP_078951.2:p.Lys25Ter	K/*	stop_gained	1	ID0748
PALB2	chr16_23652472_C_A	'1/13	NM_024675.3:c.7G>T	NP_078951.2:p.Glu3Ter	E/*	stop_gained	4	ID0737, ID0014, ID0040, ID0101
PIK3CA	chr3_178919193_G_GA	'4/21	NM_006218.2:c.685dup	NP_006209.2:p.Thr229AsnfsTer9	-/X	frameshift_variant	2	ID0871, ID0885
PMS2	chr7_6017260_G_A	'14/15	NM_000535.5:c.2404C>T	NP_000526.1:p.Arg802Ter	R/*	stop_gained	1	ID0122
PMS2	chr7_6027135_G_A	'11/15	NM_000535.5:c.1261C>T	NP_000526.1:p.Arg421Ter	R/*	stop_gained	1	ID0200
PMS2	chr7_6038813_G_A	'6/15	NM_000535.5:c.631C>T	NP_000526.1:p.Arg211Ter	R/*	stop_gained	1	ID0020
PMS2	chr7_6043602_C_T		NM_000535.5:c.250+1G>A			splice_donor_variant	1	ID0799
PMS2	chr7_6043675_CCTTAAGCTTTAGATCTAGAAAGT_GGATC	'3/15	NM_000535.5:c.164-9_178delinsGATCC			splice_acceptor_variant	1	ID0242
PMS2	chr7_6048649_A_G	'1/15	NM_000535.5:c.2T>C	NP_000526.1:p.Met1?	M/T	start_lost	1	ID0247
PTEN	chr10_89692904_C_T	'5/9	NM_000314.4:c.388C>T	NP_000305.3:p.Arg130Ter	R/*	stop_gained	1	ID0204
PTEN	chr10_89711970_CA_C	'6/9	NM_000314.4:c.590del	NP_000305.3:p.Lys197ArgfsTer2	K/X	frameshift_variant	1	ID0889
PTEN	chr10_89717615_CA_C	'7/9	NM_000314.4:c.641del	NP_000305.3:p.Gln214ArgfsTer7	Q/X	frameshift_variant	1	ID0211
PTEN	chr10_89720798_GTACT_G	'8/9	NM_000314.4:c.955_958del	NP_000305.3:p.Thr319Ter	VL/X	frameshift_variant	1	ID0913
RAD50	chr5_131915688_GT_G	'5/25	NM_005732.3:c.687del	NP_005723.2:p.Ser229ArgfsTer6	S/X	frameshift_variant	3	ID0640, ID0650, ID0746
RAD50	chr5_131925335_G_GA	'9/25	NM_005732.3:c.1263dup	NP_005723.2:p.Glu422ArgfsTer10	E/EX	frameshift_variant	2	ID0871, ID0885
RAD50	chr5_131925367_TGAGATAA_T	'9/25	NM_005732.3:c.1300_1306del	NP_005723.2:p.Asp434LysfsTer7	EIR/X	frameshift_variant	1	ID0805
RAD50	chr5_131926939_G_GA	'10/25	NM_005732.3:c.1481dup	NP_005723.2:p.Asn494LysfsTer17	-/X	frameshift_variant	2	ID0871, ID0885
RAD50	chr5_131927030_C_T	'10/25	NM_005732.3:c.1567C>T	NP_005723.2:p.Gln523Ter	Q/*	stop_gained	1	ID0801
RAD50	chr5_131927649_C_CA	'11/25	NM_005732.3:c.1722dup	NP_005723.2:p.Gln575ThrfsTer3	-/X	frameshift_variant	2	ID0871, ID0885
RAD50	chr5_131931460_A_AT	'13/25	NM_005732.3:c.2165_2166insT	NP_005723.2:p.Lys722AsnfsTer6	K/NX	frameshift_variant	1	ID0754
RAD50	chr5_131931503_G_A		NM_005732.3:c.2207+1G>A			splice_donor_variant	1	ID0697
RAD50	chr5_131939047_C_T	'14/25	NM_005732.3:c.2263C>T	NP_005723.2:p.Gln755Ter	Q/*	stop_gained	7	ID0681, ID0696, ID0130, ID0196, ID0288, ID0321, ID0946
RAD50	chr5_131939693_C_T	'15/25	NM_005732.3:c.2479C>T	NP_005723.2:p.Gln827Ter	Q/*	stop_gained	1	ID0873
RAD50	chr5_131973850_C_T	'23/25	NM_005732.3:c.3553C>T	NP_005723.2:p.Arg1185Ter	R/*	stop_gained	1	ID0115
RAD50	chr5_131973895_C_T	'23/25	NM_005732.3:c.3598C>T	NP_005723.2:p.Arg1200Ter	R/*	stop_gained	2	ID0776, ID0051
RAD51C	chr17_56772324_ACT_A	'2/9	NM_058216.2:c.181_182del	NP_478123.1:p.Leu61AlafsTer11	T/X	frameshift_variant	1	ID0968
RAD51C	chr17_56772535_G_GA	'2/9	NM_058216.2:c.394dup	NP_478123.1:p.Thr132AsnfsTer23	G/GX	frameshift_variant	9	ID0698, ID0871, ID0072, ID0117, ID0190, ID0235, ID0269, ID0310, ID0337
RAD51C	chr17_56787223_C_T	'5/9	NM_058216.2:c.709C>T	NP_478123.1:p.Arg237Ter	R/*	stop_gained	1	ID0551
RAD51C	chr17_56787287_GT_G	'5/9	NM_058216.2:c.774del	NP_478123.1:p.Thr259LeufsTer4	R/X	frameshift_variant	1	ID0749
RAD51C	chr17_56801399_A_C		NM_058216.2:c.905-2A>C			splice_acceptor_variant	7	ID0718, ID0113, ID0244, ID0253, ID0287, ID0330, ID0951
RAD51D	chr17_33428225_G_A	'9/10	NM_002878.3:c.898C>T	NP_002869.3:p.Arg300Ter	R/*	stop_gained	1	ID0880
RAD51D	chr17_33434387_G_A	'4/10	NM_002878.3:c.343C>T	NP_002869.3:p.Gln115Ter	Q/*	stop_gained	2	ID0054, ID0320
RAD51D	chr17_33434458_T_TTA	'4/10	NM_002878.3:c.270_271dup	NP_002869.3:p.Lys91IlefsTer13	K/IX	frameshift_variant	17	ID0687, ID0708, ID0725, ID0770, ID0905, ID0925, ID0002, ID0042, ID0044, ID0067, ID0108, ID0116, ID0143, ID0180, ID0199, ID0285, ID0329
RECQL	chr12_21623965_GA_G	'14/15	NM_002907.3:c.1734del	NP_002898.2:p.Leu579Ter	L/X	frameshift_variant	3	ID0097, ID0156, ID0336
RECQL	chr12_21624358_ATACT_A	'13/15	NM_002907.3:c.1667_1667+3del			splice_donor_variant	2	ID0193, ID0277
RECQL	chr12_21624558_CTG_C	'13/15	NM_002907.3:c.1469_1470del	NP_002898.2:p.Thr490ArgfsTer18	T/X	frameshift_variant	1	ID0791
RECQL	chr12_21624562_T_TA	'13/15	NM_002907.3:c.1466dup	NP_002898.2:p.Thr490AsnfsTer19	I/IX	frameshift_variant	1	ID0930
RECQL	chr12_21628447_TTGAA_T	'10/15	NM_002907.3:c.1167_1170del	NP_002898.2:p.His389GlnfsTer2	HS/X	frameshift_variant	1	ID0333
RECQL	chr12_21628459_TAACA_T	'10/15	NM_002907.3:c.1155_1158del	NP_002898.2:p.Phe385LeufsTer6	FV/X	frameshift_variant	1	ID0296
RECQL	chr12_21628730_GTCTT_G	'9/15	NM_002907.3:c.974_977del	NP_002898.2:p.Lys325ThrfsTer42	KD/X	frameshift_variant	1	ID0195
RECQL	chr12_21629928_T_C		NM_002907.3:c.868-2A>G			splice_acceptor_variant	6	ID0711, ID0817, ID0820, ID0836, ID0842, ID0847
RECQL	chr12_21630808_G_A	'7/15	NM_002907.3:c.796C>T	NP_002898.2:p.Gln266Ter	Q/*	stop_gained	8	ID0686, ID0689, ID0745, ID0765, ID0891, ID0023, ID0209, ID0249
RECQL	chr12_21636367_G_A	'6/15	NM_002907.3:c.643C>T	NP_002898.2:p.Arg215Ter	R/*	stop_gained	2	ID0053, ID0145
RECQL	chr12_21643132_C_T		NM_002907.3:c.394+1G>A			splice_donor_variant	1	ID0200
RECQL	chr12_21652503_A_G	'2/15	NM_002907.3:c.2T>C	NP_002898.2:p.Met1?	M/T	start_lost	68	ID0667, ID0670, ID0672, ID0679, ID0684, ID0732, ID0757, ID0769, ID0781, ID0806, ID0816, ID0824, ID0838, ID0843, ID0882, ID0904, ID0910, ID0916, ID0006, ID0034, ID0035, ID0045, ID0059, ID0090, ID0112, ID0132, ID0141, ID0142, ID0153, ID0161, ID0171, ID0178, ID0182, ID0219, ID0223, ID0230, ID0231, ID0238, ID0257, ID0276, ID0282, ID0284, ID0293, ID0297, ID0306, ID0316, ID0319, ID0326, ID0344, ID0346,…
RINT1	chr7_105190613_G_T		NM_021930.4:c.1107+1G>T			splice_donor_variant	6	ID0731, ID0767, ID0074, ID0151, ID0282, ID0921
RINT1	chr7_105190934_G_GT		NM_021930.4:c.1333+2dup			splice_donor_variant	1	ID0638
RINT1	chr7_105192155_G_T		NM_021930.4:c.1471+1G>T			splice_donor_variant	1	ID0048
RINT1	chr7_105204195_C_T	'12/15	NM_021930.4:c.1687C>T	NP_068749.3:p.Gln563Ter	Q/*	stop_gained	1	ID0021
RINT1	chr7_105205803_C_T	'13/15	NM_021930.4:c.1966C>T	NP_068749.3:p.Arg656Ter	R/*	stop_gained	3	ID0685, ID0355, ID0961
STK11	chr19_1221313_G_GC	'6/10	NM_000455.4:c.842dup	NP_000446.1:p.Leu282AlafsTer3	G/GX	frameshift_variant	4	ID0644, ID0649, ID0652, ID0716
TP53	chr17_7573009_C_T		NM_000546.5:c.1101-1G>A			splice_acceptor_variant	1	ID0210
TP53	chr17_7573943_T_TC	'10/11	NM_000546.5:c.1083dup	NP_000537.3:p.Ser362GlufsTer20	-/X	frameshift_variant	2	ID0871, ID0885
TP53	chr17_7573991_C_A	'10/11	NM_000546.5:c.1036G>T	NP_000537.3:p.Glu346Ter	E/*	stop_gained	1	ID0717
TP53	chr17_7578397_T_TG	'5/11	NM_000546.5:c.532dup	NP_000537.3:p.His178ProfsTer3	H/PX	frameshift_variant	3	ID0652, ID0871, ID0885
TP53	chr17_7579362_A_AACCGTAGCTGCCCTGGTAGGTTTTCTGGGAAGGGACAGAAGATGACAGG	'4/11	NM_000546.5:c.276_324dup	NP_000537.3:p.Phe109ProfsTer56	-/PVIFCPFPENLPGQLRX	frameshift_variant	1	ID0422
XRCC2	chr7_152357858_G_A	'2/3	NM_005431.1:c.49C>T	NP_005422.1:p.Arg17Ter	R/*	stop_gained	1	ID0202

## Sheet: sT3
Table S3. Characteristics of breast cancer patients by study cohort. IQR: interquartile range
	Singapore Breast Cancer Cohort	The Malaysian Breast Cancer Genetic Study	The Korean Hereditary Breast Cancer Study
	SGBCC	MyBrCa	KOHBRA
	n = 4,529	n = 3,761	n = 562
Case type, n (%)
Incident	1,889 (42%)	3,008 (80%)	332 (59%)
Prevalent	2,640 (58%)	723 (19%)	224 (40%)
Unknown		30 (1%)	6 (1%)
Median age at diagnosis (IQR)	53.2 (46.5 – 60.7)	50.6 (43.8 – 58.9)	39.0 (34.0 – 47.0)
Unknown	0	30	0
Ethnicity, n (%)
Chinese	3,677 (81%)	2,588 (69%)	-
Malay	594 (13%)	619 (16%)	-
Indian	255 (6%)	452 (12%)	-
Korean	-	-	562 (100%)
Other	3 (0%)	83 (2%)	-
Unknown	0 (0%)	19 (1%)	-
Family History, n (%)
No	3,714 (82%)	3,243 (86%)	11 (2%)
Yes	699 (15%)	516 (14%)	5 (1%)
Unknown	116 (3%)	2 (0%)	546 (97%)
Tumor characteristics
Tumor behaviour, n (%)
In situ	752 (17%)	228 (6%)	48 (9%)
Invasive	3,651 (81%)	3,374 (90%)	453 (81%)
Unknown	126 (3%)	159 (4%)	61 (11%)
Stage, n (%)
0	1,181 (26%)	935 (25%)	128 (23%)
I	580 (13%)	145 (4%)	34 (6%)
II	1,278 (28%)	1,313 (35%)	155 (28%)
III	521 (12%)	564 (15%)	38 (7%)
IV	133 (3%)	132 (4%)	5 (1%)
Unknown	836 (18%)	672 (18%)	202 (36%)
Nodal status, n (%)
Negative	2,706 (60%)	1,777 (47%)	282 (50%)
Positive	1,306 (29%)	1,397 (37%)	186 (33%)
Unknown	517 (11%)	587 (16%)	94 (17%)
Tumor size, cm, n (%)
≤2	79 (2%)	904 (24%)	188 (33%)
2 to 5	164 (4%)	1,521 (40%)	152 (27%)
>5	3,455 (76%)	438 (12%)	23 (4%)
Unknown	831 (18%)	898 (24%)	199 (35%)
Grade, n (%)
Well-differentiated	657 (15%)	323 (9%)	49 (9%)
Moderately differentiated	1,647 (36%)	1,506 (40%)	131 (23%)
Poorly differentiated	1,685 (37%)	1,223 (33%)	130 (23%)
Unknown	540 (12%)	709 (19%)	252 (45%)
Estrogen receptor status, n (%)
Positive	2,941 (65%)	2,354 (63%)	247 (44%)
Negative	979 (22%)	1,098 (29%)	165 (29%)
Unknown	609 (13%)	309 (8%)	150 (27%)
Progesterone receptor status, n (%)
Positive	2,647 (58%)	1,849 (49%)	226 (40%)
Negative	1,246 (28%)	1,389 (37%)	185 (33%)
Unknown	636 (14%)	523 (14%)	151 (27%)
HER2 receptor status, n (%)
Positive	881 (19%)	940 (25%)	73 (13%)
Negative	2,287 (50%)	2,009 (53%)	349 (62%)
Unknown	1,361 (30%)	812 (22%)	140 (25%)
Proxy subtype, n (%)
Luminal A	1,333 (29%)	1,012 (27%)	103 (18%)
Luminal B [HER2-]	483 (11%)	318 (8%)	36 (6%)
Luminal B [HER2+]	545 (12%)	447 (12%)	41 (7%)
HER2-overexpressed	332 (7%)	404 (11%)	21 (4%)
Triple-negative	357 (8%)	449 (12%)	108 (19%)
Unknown	1,479 (33%)	1,131 (30%)	253 (45%)
Treatments
Surgery
Yes	4,096 (90%)	3,037 (81%)	-
No	109 (2%)	69 (2%)
Unknown	324 (7%)	655 (17%)
Neoadjuvant/ adjuvant chemotherapy
Yes	2,419 (53%)	1,838 (49%)	-
No	1,525 (34%)	1,425 (38%)
Unknown	585 (13%)	498 (13%)
Radiotherapy
Yes	2,430 (54%)	2,002 (53%)	-
No	1,614 (36%)	1,127 (30%)
Unknown	485 (11%)	632 (17%)
Endocrine therapy
Yes	2,580 (57%)	1,286 (34%)	-
No	1,472 (33%)	1,342 (36%)
Unknown	477 (11%)	1,133 (30%)
Trastuzumab therapy
Yes	366 (8%)	28 (1%)	-
No	3,262 (72%)	2,304 (61%)
Unknown	901 (20%)	1,429 (38%)
Protein truncating variants (PTV)
PTV 34 genes, n (%)
Non-carrier	4,173 (92%)	3,418 (91%)	282 (50%)
Carrier	356 (8%)	343 (9%)	280 (50%)
PTV 9 genes, n (%)
Non-carrier	4,326 (96%)	3,537 (94%)	299 (53%)
Carrier	203 (4%)	224 (6%)	263 (47%)
PTV 25 genes, n (%)
Non-carrier	4,367 (96%)	3,628 (96%)	529 (94%)
Carrier	162 (4%)	133 (4%)	33 (6%)

## Sheet: sT4
Table S4. Associations between protein-truncating variant (PTV) carriership of 34 individual genes and ethnicity (Chinese, Malay). Odds ratio (OR) and 95% confidence interval (CI) are obtained from the confusion matrix. P-value from Fisher exact test.
Gene	Ethnicity	Non carrier	Carrier	OR (95%CI)	P-value
ABRAXIS1
	Chinese	6263	2	1.00 (Reference)	1
	Malay	1213	0	0.0 (0.0 – 27.5)
AKT1
	Chinese	6264	1	1.00 (Reference)	1
	Malay	1213	0	0.0 (0.0 – 200.8)
ATM
	Chinese	6237	28	1.00 (Reference)	1
	Malay	1208	5	0.9 (0.3 – 2.4)
BABAM2
	Chinese	6263	2	1.00 (Reference)	1
	Malay	1213	0	0.0 (0.0 – 27.5)
BARD1
	Chinese	6256	9	1.00 (Reference)	0.371
	Malay	1213	0	0.0 (0.0 – 2.6)
BRCA1
	Chinese	6200	65	1.00 (Reference)	0.009
	Malay	1189	24	1.9 (1.1 – 3.1)
BRCA2
	Chinese	6158	107	1.00 (Reference)	0.008
	Malay	1178	35	1.7 (1.1 – 2.5)
BRIP1
	Chinese	6243	22	1.00 (Reference)	0.787
	Malay	1210	3	0.7 (0.1 – 2.3)
CDH1
	Chinese	6258	7	1.00 (Reference)	1
	Malay	1212	1	0.7 (0.0 – 5.8)
CHEK2
	Chinese	6246	19	1.00 (Reference)	0.78
	Malay	1209	4	1.1 (0.3 – 3.3)
EPCAM
	Chinese	6261	4	1.00 (Reference)	1
	Malay	1213	0	0.0 (0.0 – 7.8)
FANCC
	Chinese	6259	6	1.00 (Reference)	1
	Malay	1212	1	0.9 (0.0 – 7.1)
FANCM
	Chinese	6250	15	1.00 (Reference)	1
	Malay	1211	2	0.7 (0.1 – 3.0)
GEN1
	Chinese	6258	7	1.00 (Reference)	1
	Malay	1212	1	0.7 (0.0 – 5.8)
MEN1
	Chinese	6264	1	1.00 (Reference)	1
	Malay	1213	0	0.0 (0.0 – 200.8)
MLH1
	Chinese	6265
	Malay	1213
MRE11A
	Chinese	6255	10	1.00 (Reference)	0.455
	Malay	1210	3	1.6 (0.3 – 6.0)
MSH2
	Chinese	6265
	Malay	1213
MSH6
	Chinese	6227	38	1.00 (Reference)	0.003
	Malay	1213	0	0.0 (0.0 – 0.5)
MUTYH
	Chinese	6249	16	1.00 (Reference)	0.000265
	Malay	1200	13	4.2 (1.9 – 9.4)
NBN
	Chinese	6260	5	1.00 (Reference)	1
	Malay	1212	1	1.0 (0.0 – 9.2)
NF1
	Chinese	6249	16	1.00 (Reference)	0.092
	Malay	1213	0	0.0 (0.0 – 1.3)
PALB2
	Chinese	6221	44	1.00 (Reference)	0.582
	Malay	1203	10	1.2 (0.5 – 2.4)
PIK3CA
	Chinese	6263	2	1.00 (Reference)	1
	Malay	1213	0	0.0 (0.0 – 27.5)
PMS2
	Chinese	6260	5	1.00 (Reference)	1
	Malay	1213	0	0.0 (0.0 – 5.6)
PTEN
	Chinese	6261	4	1.00 (Reference)	1
	Malay	1213	0	0.0 (0.0 – 7.8)
RAD50
	Chinese	6249	16	1.00 (Reference)	0.339
	Malay	1212	1	0.3 (0.0 – 2.1)
RAD51C
	Chinese	6248	17	1.00 (Reference)	0.34
	Malay	1212	1	0.3 (0.0 – 1.9)
RAD51D
	Chinese	6249	16	1.00 (Reference)	0.553
	Malay	1209	4	1.3 (0.3 – 4.0)
RECQL
	Chinese	6196	69	1.00 (Reference)	1
	Malay	1200	13	1.0 (0.5 – 1.8)
RINT1
	Chinese	6254	11	1.00 (Reference)	0.704
	Malay	1212	1	0.5 (0.0 – 3.2)
STK11
	Chinese	6263	2	1.00 (Reference)	0.412
	Malay	1212	1	2.6 (0.0 – 49.6)
TP53
	Chinese	6261	4	1.00 (Reference)	0.587
	Malay	1212	1	1.3 (0.0 – 13.1)
XRCC2
	Chinese	6264	1	1.00 (Reference)	1
	Malay	1213	0	0.0 (0.0 – 200.8)

## Sheet: sT5
Table S5. Associations between protein-truncating variant [PTV] carriership (34 genes, 9 genes, 25 genes) and tumor characteristics, adjusted for ethnicity, study and age at diagnosis, in (i) All breast cancer patients of the proxy subtype group, (ii) excluding BRCA1/2 carriers, and (iii) excluding carriers of PTV 9 genes (ATM, BRCA1, BRCA2, CHEK2, PALB2, BARD1, RAD51C, RAD51D, and TP53) (n=2,320…
	(i) 34 genes					(ii) 34 genes - excluding BRCA1/2 carriers					(i) 9 genes					(ii) 9 genes - excluding BRCA1/2 carriers					(iii) 25 genes
	Non-carrier	Carrier	OR (95%CI)	P		Non-carrier	Carrier	OR (95%CI)	P		Non-carrier	Carrier	OR (95%CI)	P		Non-carrier	Carrier	OR (95%CI)	P		Non-carrier	Carrier	OR (95%CI)	P
Luminal A
Stage
0	41	2	0.54 (0.12 to 2.38)	0.419		41	2	0.95 (0.22 to 4.10)	0.944		43	0	0.00 (0.00 to 0.00)	<0.001		43	0	0.00 (0.00 to 0.00)	<0.001		41	2	1.41 (0.32 to 6.24)	0.651
I	884	71	0.85 (0.59 to 1.22)	0.384		884	39	0.91 (0.57 to 1.44)	0.679		913	42	0.72 (0.46 to 1.15)	0.17		913	10	0.61 (0.27 to 1.40)	0.245		884	29	1.09 (0.62 to 1.92)	0.766
II	769	69	1.00 (Reference)			769	36	1.00 (Reference)			791	47	1.00 (Reference)			791	14	1.00 (Reference)			769	22	1.00 (Reference)
III	256	31	1.46 (0.91 to 2.33)	0.116		256	19	1.58 (0.89 to 2.81)	0.12		270	17	1.19 (0.64 to 2.20)	0.585		270	5	1.10 (0.39 to 3.09)	0.861		256	14	1.86 (0.93 to 3.70)	0.079
IV	41	7	2.29 (0.96 to 5.44)	0.061		41	2	1.08 (0.25 to 4.66)	0.918		42	6	3.23 (1.24 to 8.37)	0.016		42	1	1.35 (0.17 to 10.61)	0.773		41	1	0.89 (0.12 to 6.80)	0.909
Missing	253	24	1.17 (0.71 to 1.95)	0.538		253	15	1.20 (0.64 to 2.25)	0.569		261	16	1.41 (0.75 to 2.64)	0.286		261	7	1.85 (0.72 to 4.71)	0.199		253	8	0.93 (0.41 to 2.14)	0.869
Cumulative logistic model	1991	180	1.48 (1.10 to 2.00)	0.01		1991	98	1.34 (0.91 to 1.97)	0.133		2059	112	1.67 (1.14 to 2.44)	0.008		2059	30	1.62 (0.84 to 3.14)	0.15		1991	52	0.98 (0.58 to 1.66)	0.94
Tumor behaviour
In situ	56	5	-	-		56	3	-	-		59	2	-	-		59	0	-	-		56	3	-	-
Invasive	2186	197				2186	110				2259	124				2259	37				2186	73
Missing	2	2				2	0				2	2				2	0				2	0
Nodal status
Negative	1385	98	1.00 (Reference)			1385	60	1.00 (Reference)			1426	57	1.00 (Reference)			1426	19	1.00 (Reference)			1385	41	1.00 (Reference)
Positive	727	92	1.79 (1.31 to 2.45)	<0.001		727	45	1.47 (0.99 to 2.20)	0.057		759	60	1.95 (1.30 to 2.92)	0.001		759	13	1.31 (0.64 to 2.68)	0.459		727	32	1.53 (0.95 to 2.47)	0.078
Missing	132	14	1.70 (0.92 to 3.13)	0.091		132	8	1.47 (0.68 to 3.18)	0.331		135	11	2.71 (1.32 to 5.56)	0.007		135	5	3.58 (1.30 to 9.83)	0.013		132	3	0.71 (0.21 to 2.37)	0.579
Tumor size, cm
≤2	384	48	0.81 (0.50 to 1.31)	0.385		384	15	0.74 (0.38 to 1.43)	0.367		395	37	0.79 (0.45 to 1.40)	0.417		395	4	0.49 (0.15 to 1.58)	0.23		384	11	0.93 (0.41 to 2.09)	0.853
2-5	474	46	1.00 (Reference)			474	25	1.00 (Reference)			489	31	1.00 (Reference)			489	10	1.00 (Reference)			474	15	1.00 (Reference)
>5	1147	83	0.83 (0.45 to 1.50)	0.53		1147	58	0.67 (0.33 to 1.38)	0.278		1189	41	1.05 (0.48 to 2.32)	0.901		1189	16	0.86 (0.26 to 2.86)	0.81		1147	42	0.59 (0.25 to 1.39)	0.23
Missing	239	27	1.27 (0.72 to 2.23)	0.409		239	15	1.02 (0.50 to 2.10)	0.948		247	19	1.90 (0.95 to 3.78)	0.069		247	7	2.03 (0.69 to 5.91)	0.196		239	8	0.68 (0.27 to 1.72)	0.413
Cumulative logistic model	2005	177	1.01 (0.67 to 1.53)	0.958		2005	98	0.91 (0.53 to 1.56)	0.722		2073	109	1.21 (0.73 to 2.02)	0.452		2073	30	1.37 (0.53 to 3.51)	0.511		2005	52	0.58 (0.28 to 1.20)	0.14
Luminal B [HER2-]
Stage
0	4	1	1.85 (0.20 to 17.20)	0.588		4	1	2.57 (0.28 to 24.06)	0.408		5	0	0.00 (0.00 to 0.00)	<0.001		5	0	0.00 (0.00 to 0.00)	<0.001		4	1	6.38 (0.63 to 65.10)	0.118
I	155	20	0.79 (0.44 to 1.42)	0.434		155	9	0.63 (0.28 to 1.38)	0.245		159	16	0.86 (0.44 to 1.65)	0.642		159	5	0.62 (0.22 to 1.75)	0.365		155	4	0.65 (0.20 to 2.10)	0.475
II	278	50	1.00 (Reference)			278	25	1.00 (Reference)			289	39	1.00 (Reference)			289	14	1.00 (Reference)			278	11	1.00 (Reference)
III	149	20	0.87 (0.48 to 1.57)	0.646		149	8	0.60 (0.26 to 1.38)	0.23		154	15	0.87 (0.44 to 1.70)	0.683		154	3	0.39 (0.11 to 1.39)	0.145		149	5	0.89 (0.30 to 2.65)	0.837
IV	32	4	0.77 (0.25 to 2.39)	0.654		32	2	0.69 (0.15 to 3.06)	0.621		33	3	0.76 (0.21 to 2.78)	0.679		33	1	0.58 (0.07 to 4.62)	0.608		32	1	0.80 (0.10 to 6.52)	0.838
Missing	111	13	0.67 (0.34 to 1.34)	0.261		111	7	0.69 (0.29 to 1.66)	0.41		113	11	0.77 (0.36 to 1.63)	0.489		113	5	0.89 (0.31 to 2.56)	0.834		111	2	0.45 (0.10 to 2.06)	0.302
Cumulative logistic model	618	95	1.02 (0.67 to 1.55)	0.94		618	45	0.92 (0.53 to 1.60)	0.778		640	73	1.02 (0.63 to 1.64)	0.946		640	23	0.84 (0.40 to 1.76)	0.65		618	16	0.62 (0.24 to 1.56)	0.308
Tumor behaviour
In situ	7	1	-	-		7	1	-	-		8	0	-	-		8	0	-	-		7	1	-	-
Invasive	721	106				721	51				744	83				744	28				721	23
Missing	1	1				1	0				1	1				1	0				1	0
Nodal status
Negative	321	46	1.00 (Reference)			321	24	1.00 (Reference)			331	36	1.00 (Reference)			331	14	1.00 (Reference)			321	10	1.00 (Reference)
Positive	353	54	0.99 (0.63 to 1.55)	0.963		353	23	0.90 (0.49 to 1.63)	0.72		366	41	0.90 (0.54 to 1.51)	0.701		366	10	0.63 (0.27 to 1.44)	0.274		353	13	1.27 (0.54 to 2.96)	0.58
Missing	55	8	1.20 (0.53 to 2.72)	0.668		55	5	1.23 (0.44 to 3.39)	0.693		56	7	1.40 (0.58 to 3.38)	0.452		56	4	1.63 (0.51 to 5.24)	0.41		55	1	0.61 (0.07 to 4.91)	0.639
Tumor size, cm
≤2	60	17	1.29 (0.58 to 2.88)	0.532		60	4	0.79 (0.23 to 2.66)	0.699		62	15	1.39 (0.58 to 3.31)	0.46		62	2	0.70 (0.14 to 3.67)	0.678		60	2	0.93 (0.16 to 5.35)	0.939
2-5	134	25	1.00 (Reference)			134	10	1.00 (Reference)			138	21	1.00 (Reference)			138	6	1.00 (Reference)			134	4	1.00 (Reference)
>5	432	49	1.20 (0.50 to 2.88)	0.684		432	29	0.83 (0.26 to 2.67)	0.755		448	33	1.07 (0.40 to 2.87)	0.888		448	13	0.52 (0.11 to 2.45)	0.408		432	16	1.50 (0.28 to 7.99)	0.634
Missing	103	17	1.74 (0.78 to 3.90)	0.177		103	9	1.27 (0.44 to 3.67)	0.664		105	15	2.01 (0.83 to 4.87)	0.122		105	7	1.38 (0.36 to 5.27)	0.637		103	2	0.86 (0.14 to 5.37)	0.876
Cumulative logistic model	626	91	0.82 (0.41 to 1.66)	0.583		626	43	0.87 (0.33 to 2.31)	0.782		648	69	0.80 (0.37 to 1.74)	0.578		648	21	0.85 (0.23 to 3.05)	0.798		626	16	0.86 (0.20 to 3.68)	0.84
Luminal B [HER2+]
Stage
0	21	4	1.82 (0.57 to 5.78)	0.308		21	4	3.57 (1.10 to 11.60)	0.034		23	2	1.27 (0.26 to 6.14)	0.77		23	2	5.30 (0.98 to 28.72)	0.053		21	2	2.56 (0.54 to 12.19)	0.239
I	235	21	0.96 (0.54 to 1.72)	0.897		235	15	1.10 (0.55 to 2.20)	0.79		247	9	0.73 (0.32 to 1.67)	0.456		247	3	0.75 (0.18 to 3.04)	0.686		235	12	1.25 (0.56 to 2.76)	0.586
II	328	32	1.00 (Reference)			328	20	1.00 (Reference)			342	18	1.00 (Reference)			342	6	1.00 (Reference)			328	14	1.00 (Reference)
III	168	13	0.81 (0.41 to 1.60)	0.552		168	10	1.01 (0.46 to 2.22)	0.986		176	5	0.51 (0.18 to 1.42)	0.199		176	2	0.56 (0.11 to 2.85)	0.487		168	8	1.24 (0.50 to 3.03)	0.643
IV	50	5	1.13 (0.41 to 3.09)	0.815		50	2	0.67 (0.15 to 2.99)	0.598		52	3	1.12 (0.31 to 4.09)	0.864		52	0	0.00 (0.00 to 0.00)	<0.001		50	2	1.09 (0.24 to 5.02)	0.914
Missing	145	11	0.79 (0.39 to 1.64)	0.532		145	8	0.93 (0.40 to 2.18)	0.867		149	7	0.84 (0.34 to 2.11)	0.714		149	4	1.34 (0.36 to 4.90)	0.663		145	4	0.71 (0.23 to 2.21)	0.556
Cumulative logistic model	802	75	0.87 (0.56 to 1.36)	0.55		802	51	0.71 (0.42 to 1.21)	0.212		840	37	0.90 (0.49 to 1.66)	0.742		840	13	0.43 (0.15 to 1.19)	0.105		802	30	0.72 (0.36 to 1.43)	0.345
Tumor behaviour
In situ	30	6	-	-		30	4	-	-		32	4	-	-		32	2	-	-		30	2	-	-
Invasive	909	78				909	53				947	40				947	15				909	38
Missing	8	2				8	2				10	0				10	0				8	2
Nodal status
Negative	426	42	1.00 (Reference)			426	29	1.00 (Reference)			448	20	1.00 (Reference)			448	7	1.00 (Reference)			426	22	1.00 (Reference)
Positive	400	41	1.02 (0.65 to 1.62)	0.923		400	27	0.96 (0.56 to 1.66)	0.89		417	24	1.24 (0.66 to 2.32)	0.498		417	10	1.31 (0.49 to 3.54)	0.588		400	17	0.84 (0.44 to 1.62)	0.604
Missing	121	3	0.25 (0.08 to 0.83)	0.023		121	3	0.35 (0.10 to 1.17)	0.089		124	0	0.00 (0.00 to 0.00)	<0.001		124	0	0.00 (0.00 to 0.00)	<0.001		121	3	0.51 (0.15 to 1.77)	0.291
Tumor size, cm
≤2	122	4	0.21 (0.07 to 0.63)	0.005		122	2	0.19 (0.04 to 0.84)	0.029		124	2	0.21 (0.05 to 0.97)	0.046		124	0	0.00 (0.00 to 0.00)	<0.001		122	2	0.23 (0.05 to 1.03)	0.055
2-5	175	26	1.00 (Reference)			175	16	1.00 (Reference)			188	13	1.00 (Reference)			188	3	1.00 (Reference)			175	13	1.00 (Reference)
>5	451	41	0.84 (0.40 to 1.77)	0.641		451	27	0.80 (0.32 to 1.96)	0.619		470	22	1.38 (0.52 to 3.65)	0.522		470	8	2.25 (0.44 to 11.39)	0.327		451	19	0.51 (0.17 to 1.50)	0.221
Missing	199	15	0.53 (0.26 to 1.08)	0.082		199	14	0.89 (0.40 to 2.00)	0.775		207	7	0.49 (0.18 to 1.32)	0.158		207	6	2.43 (0.57 to 10.39)	0.232		199	8	0.56 (0.20 to 1.52)	0.255
Cumulative logistic model	748	71	2.21 (1.18 to 4.14)	0.013		748	45	1.91 (0.87 to 4.17)	0.106		782	37	3.19 (1.36 to 7.46)	0.008		782	11	4.69 (0.95 to 23.24)	0.058		748	26	2.15 (0.84 to 5.46)	0.109
HER2-overexpressed
Stage
0	17	1	0.29 (0.03 to 2.69)	0.274		17	0	-	-		17	1	0.51 (0.05 to 5.54)	0.577		17	0	-	-		17	0	-	-
I	146	9	0.50 (0.22 to 1.12)	0.092		146	7	0.59 (0.24 to 1.43)	0.242		152	3	0.30 (0.08 to 1.16)	0.081		152	1	0.29 (0.03 to 2.42)	0.251		146	6	0.72 (0.27 to 1.92)	0.513
II	249	29	1.00 (Reference)			249	21	1.00 (Reference)			264	14	1.00 (Reference)			264	6	1.00 (Reference)			249	15	1.00 (Reference)
III	162	5	0.30 (0.11 to 0.79)	0.015		162	3	0.22 (0.06 to 0.76)	0.017		165	2	0.29 (0.06 to 1.32)	0.11		165	0	0.00 (0.00 to 0.00)	<0.001		162	3	0.31 (0.09 to 1.10)	0.071
IV	35	2	0.61 (0.14 to 2.72)	0.519		35	2	0.72 (0.16 to 3.25)	0.669		36	1	0.81 (0.10 to 6.53)	0.841		36	1	1.28 (0.15 to 11.09)	0.823		35	1	0.50 (0.06 to 3.94)	0.508
Missing	96	6	0.48 (0.18 to 1.28)	0.145		96	3	0.39 (0.11 to 1.38)	0.144		98	4	0.63 (0.18 to 2.24)	0.476		98	1	0.50 (0.06 to 4.32)	0.527		96	2	0.36 (0.08 to 1.66)	0.192
Cumulative logistic model	609	46	0.88 (0.52 to 1.51)	0.645		609	33	0.80 (0.43 to 1.47)	0.469		634	21	1.09 (0.49 to 2.40)	0.834		634	8	0.96 (0.29 to 3.20)	0.946		609	23	0.81 (0.39 to 1.66)	0.56
Tumor behaviour
In situ	28	2	-	-		28	0	-	-		28	2	-	-		28	0	-	-		28	0	-	-
Invasive	664	49				664	35				691	22				691	8				664	27
Missing	13	1				13	1				13	1				13	1				13	0
Nodal status
Negative	336	24	1.00 (Reference)			336	15	1.00 (Reference)			348	12	1.00 (Reference)			348	3	1.00 (Reference)			336	12	1.00 (Reference)
Positive	294	23	1.36 (0.72 to 2.55)	0.34		294	17	1.29 (0.63 to 2.65)	0.49		307	10	1.53 (0.59 to 3.96)	0.381		307	4	1.50 (0.33 to 6.82)	0.596		294	13	1.22 (0.54 to 2.76)	0.628
Missing	75	5	1.21 (0.43 to 3.40)	0.723		75	4	1.25 (0.40 to 3.93)	0.703		77	3	1.91 (0.47 to 7.74)	0.363		77	2	3.14 (0.51 to 19.46)	0.22		75	2	0.77 (0.17 to 3.60)	0.745
Tumor size, cm
≤2	82	9	1.11 (0.44 to 2.81)	0.828		82	6	1.24 (0.44 to 3.45)	0.683		87	4	0.90 (0.21 to 3.80)	0.886		87	1	0.85 (0.08 to 8.53)	0.891		82	5	1.36 (0.44 to 4.22)	0.599
2-5	201	16	1.00 (Reference)			201	13	1.00 (Reference)			211	6	1.00 (Reference)			211	3	1.00 (Reference)			201	10	1.00 (Reference)
>5	295	18	0.98 (0.40 to 2.39)	0.96		295	13	0.76 (0.28 to 2.09)	0.596		305	8	1.14 (0.29 to 4.52)	0.854		305	3	0.54 (0.07 to 3.93)	0.541		295	10	0.87 (0.27 to 2.75)	0.809
Missing	127	9	0.90 (0.35 to 2.31)	0.828		127	4	0.54 (0.16 to 1.81)	0.315		129	7	1.78 (0.49 to 6.46)	0.377		129	2	1.00 (0.14 to 7.33)	1		127	2	0.37 (0.07 to 1.83)	0.221
Cumulative logistic model	578	43	0.82 (0.41 to 1.66)	0.587		578	32	0.78 (0.36 to 1.70)	0.535		603	18	0.78 (0.25 to 2.41)	0.665		603	7	0.57 (0.11 to 3.00)	0.511		578	23	0.83 (0.34 to 2.03)	0.679
Triple negative
Stage
0	7	2	0.84 (0.13 to 5.27)	0.849		7	0	-	-		7	2	1.14 (0.17 to 7.54)	0.894		7	0	-	-		7	0	-	-
I	185	45	0.93 (0.59 to 1.46)	0.744		185	9	0.48 (0.22 to 1.05)	0.066		190	40	1.06 (0.65 to 1.72)	0.82		190	4	0.42 (0.14 to 1.31)	0.136		185	5	0.55 (0.19 to 1.61)	0.278
II	298	78	1.00 (Reference)			298	27	1.00 (Reference)			311	65	1.00 (Reference)			311	14	1.00 (Reference)			298	13	1.00 (Reference)
III	117	22	0.97 (0.56 to 1.70)	0.927		117	7	0.68 (0.29 to 1.64)	0.393		122	17	0.93 (0.50 to 1.71)	0.808		122	2	0.33 (0.07 to 1.48)	0.147		117	5	1.19 (0.40 to 3.52)	0.758
IV	25	3	0.54 (0.15 to 1.90)	0.335		25	0	-	-		25	3	0.70 (0.20 to 2.53)	0.591		25	0	0.00 (0.00 to 0.00)	<0.001		25	0	0.00 (0.00 to 0.00)	<0.001
Missing	95	37	1.21 (0.73 to 2.00)	0.458		95	8	0.79 (0.34 to 1.83)	0.58		100	32	1.30 (0.76 to 2.22)	0.341		100	3	0.72 (0.20 to 2.61)	0.616		95	5	0.90 (0.31 to 2.65)	0.851
Cumulative logistic model	632	150	0.99 (0.70 to 1.42)	0.977		632	43	1.16 (0.67 to 2.03)	0.594		655	127	0.91 (0.62 to 1.34)	0.623		655	20	0.95 (0.43 to 2.07)	0.89		632	22	1.42 (0.65 to 3.09)	0.379
Tumor behaviour
In situ	8	2	-	-		8	0	-	-		8	2	-	-		8	0	-	-		8	0	-	-
Invasive	711	183				711	51				739	155				739	23				711	28
Missing	8	2				8	0				8	2				8	0				8	0
Nodal status
Negative	413	106	1.00 (Reference)			413	29	1.00 (Reference)			429	90	1.00 (Reference)			429	13	1.00 (Reference)			413	16	1.00 (Reference)
Positive	248	66	1.08 (0.74 to 1.58)	0.687		248	19	1.24 (0.67 to 2.30)	0.486		258	56	1.04 (0.69 to 1.56)	0.85		258	9	1.15 (0.48 to 2.77)	0.749		248	10	1.30 (0.57 to 2.98)	0.53
Missing	66	15	0.81 (0.42 to 1.55)	0.524		66	3	0.64 (0.19 to 2.17)	0.47		68	13	0.84 (0.42 to 1.67)	0.619		68	1	0.54 (0.07 to 4.22)	0.556		66	2	0.72 (0.16 to 3.25)	0.664
Tumor size, cm
≤2	105	36	0.79 (0.46 to 1.37)	0.409		105	3	0.29 (0.08 to 1.01)	0.052		106	35	0.93 (0.54 to 1.62)	0.803		106	2	0.35 (0.08 to 1.60)	0.175		105	1	0.24 (0.03 to 1.95)	0.18
2-5	209	67	1.00 (Reference)			209	20	1.00 (Reference)			217	59	1.00 (Reference)			217	12	1.00 (Reference)			209	8	1.00 (Reference)
>5	313	57	0.79 (0.43 to 1.43)	0.431		313	23	0.41 (0.15 to 1.13)	0.084		328	42	0.80 (0.42 to 1.51)	0.482		328	8	0.20 (0.04 to 0.95)	0.043		313	15	0.76 (0.20 to 2.92)	0.69
Missing	100	27	0.79 (0.44 to 1.43)	0.439		100	5	0.34 (0.11 to 1.06)	0.062		104	23	0.84 (0.45 to 1.55)	0.579		104	1	0.12 (0.01 to 1.11)	0.062		100	4	0.66 (0.17 to 2.56)	0.544
Cumulative logistic model	627	160	1.05 (0.69 to 1.62)	0.81		627	46	1.17 (0.57 to 2.38)	0.668		651	136	0.97 (0.62 to 1.51)	0.895		651	22	0.93 (0.38 to 2.29)	0.871		627	22	1.62 (0.51 to 5.18)	0.413

## Sheet: sT6
Table S6. Associations between protein-truncating variant [PTV] carriership (34 genes, 9 genes, 25 genes) and tumor characteristics, family history, age group (<50, ≥50), and ethnicity, adjusted for study, ethnicity (except when ethnicity is studied), age at diagnosis and case type, in (i) invasive non-metastatic breast cancer patients aged below 75, (ii) excluding BRCA 1/2 carriers from (i), (ii…
	(i) 34 genes					(ii) 34 genes - excluding BRCA1/2 carriers					(i) 9 genes					(ii) 9 genes - excluding BRCA1/2 carriers					(iii) BRCA1/2 carriers					(iv) 25 genes
	Non-carrier	Carrier	OR (95%CI)	P		Non-carrier	Carrier	OR (95%CI)	P		Non-carrier	Carrier	OR (95%CI)	P		Non-carrier	Carrier	OR (95%CI)	P		Non-carrier	Carrier	OR (95%CI)	P		Non-carrier	Carrier	OR (95%CI)	P
Demographics
Family History
No	5049	430	1.00 (Reference)			5049	274	1.00 (Reference)			5224	255	1.00 (Reference)			5224	99	1.00 (Reference)			5323	156	1.00 (Reference)			5049	175	1.00 (Reference)
Yes	797	122	1.90 (1.53 to 2.35)	<0.001		797	63	1.47 (1.10 to 1.95)	0.008		831	88	2.36 (1.83 to 3.05)	<0.001		831	29	1.87 (1.22 to 2.85)	0.004		860	59	2.67 (1.95 to 3.65)	<0.001		797	34	1.24 (0.85 to 1.81)	0.266
Missing	77	2	0.33 (0.08 to 1.38)	0.131		77	0	-	-		77	2	0.66 (0.16 to 2.71)	0.564		77	0	-	-		77	2	1.20 (0.29 to 5.01)	0.802		77	0	-	-
Age group
≥50	3463	276	1.00 (Reference)			3463	276	1.00 (Reference)			3579	160	1.00 (Reference)			3579	160	1.00 (Reference)			3654	85	1.00 (Reference)			3463	116	1.00 (Reference)
<50	2460	278	1.40 (1.18 to 1.67)	<0.001		2460	278	1.40 (1.18 to 1.67)	<0.001		2553	185	1.58 (1.27 to 1.97)	<0.001		2553	185	1.58 (1.27 to 1.97)	<0.001		2606	132	2.13 (1.61 to 2.82)	<0.001		2460	93	1.14 (0.86 to 1.51)	0.35
Ethnicity
Chinese	4408	403	1.00 (Reference)			4408	403	1.00 (Reference)			4572	239	1.00 (Reference)			4572	239	1.00 (Reference)			4670	141	1.00 (Reference)			4408	164	1.00 (Reference)
Malay	932	94	1.03 (0.81 to 1.30)	0.826		932	94	1.03 (0.81 to 1.30)	0.826		960	66	1.19 (0.89 to 1.58)	0.24		960	66	1.19 (0.89 to 1.58)	0.24		980	46	1.34 (0.95 to 1.89)	0.093		932	28	0.79 (0.53 to 1.19)	0.268
Indian	525	54	1.11 (0.82 to 1.50)	0.484		525	54	1.11 (0.82 to 1.50)	0.484		542	37	1.28 (0.89 to 1.83)	0.183		542	37	1.28 (0.89 to 1.83)	0.183		551	28	1.67 (1.10 to 2.54)	0.017		525	17	0.88 (0.53 to 1.46)	0.612
Others	55	3	0.58 (0.18 to 1.88)	0.367		55	3	0.58 (0.18 to 1.88)	0.367		55	3	1.00 (0.31 to 3.23)	0.996		55	3	1.00 (0.31 to 3.23)	0.996		56	2	1.15 (0.28 to 4.82)	0.843		55	0	-	-
Unknown	3	0	-	-		3	0	-	-		3	0	-	-		3	0	-	-		3	0	-	-		3	0	-	-
Study
MyBrCa	2970	294	1.00 (Reference)			2970	294	1.00 (Reference)			3072	192	1.00 (Reference)			3072	192	1.00 (Reference)			3142	122	1.00 (Reference)			2970	102	1.00 (Reference)
SGBCC	2953	260	0.94 (0.79 to 1.12)	0.484		2953	260	0.94 (0.79 to 1.12)	0.484		3060	153	0.88 (0.70 to 1.10)	0.258		3060	153	0.88 (0.70 to 1.10)	0.258		3118	95	0.92 (0.70 to 1.22)	0.575		2953	107	1.04 (0.79 to 1.38)	0.776
Tumor Characteristics
Stage
I	1745	129	1.00 (Reference)			1745	83	1.00 (Reference)			1806	68	1.00 (Reference)			1806	22	1.00 (Reference)			1828	46	1.00 (Reference)			1745	61	1.00 (Reference)
II	2136	226	1.40 (1.11 to 1.75)	0.004		2136	145	1.44 (1.09 to 1.90)	0.011		2219	143	1.64 (1.22 to 2.21)	0.001		2219	62	2.30 (1.41 to 3.76)	<0.001		2281	81	1.31 (0.91 to 1.90)	0.15		2136	83	1.12 (0.80 to 1.57)	0.504
III	901	88	1.31 (0.99 to 1.75)	0.06		901	48	1.14 (0.79 to 1.64)	0.492		932	57	1.59 (1.11 to 2.28)	0.012		932	17	1.50 (0.79 to 2.84)	0.214		949	40	1.61 (1.05 to 2.49)	0.031		901	31	1.01 (0.65 to 1.56)	0.977
Missing	1141	111	1.28 (0.98 to 1.67)	0.071		1141	61	1.15 (0.81 to 1.61)	0.434		1175	77	1.65 (1.17 to 2.31)	0.004		1175	27	1.93 (1.09 to 3.41)	0.024		1202	50	1.49 (0.99 to 2.25)	0.057		1141	34	0.87 (0.56 to 1.33)	0.514
Cumulative logistic model	4782	443	1.25 (1.05 to 1.50)	0.015		4782	276	1.17 (0.94 to 1.46)	0.163		4957	268	1.40 (1.12 to 1.76)	0.003		4957	101	1.41 (0.99 to 2.01)	0.056		5058	167	1.39 (1.04 to 1.85)	0.026		4782	138	0.97 (0.71 to 1.32)	0.837
Tumor behaviour
In situ	220	15	1.00 (Reference)			220	9	1.00 (Reference)			226	9	1.00 (Reference)			226	3	1.00 (Reference)			229	6	1.00 (Reference)			220	6	1.00 (Reference)
Invasive	5562	523	1.42 (0.83 to 2.41)	0.202		5562	325	1.43 (0.72 to 2.81)	0.303		5762	323	1.45 (0.73 to 2.85)	0.286		5762	125	1.57 (0.49 to 4.97)	0.446		5887	198	1.37 (0.60 to 3.14)	0.455		5562	200	1.35 (0.59 to 3.08)	0.477
Missing	141	16	1.63 (0.78 to 3.41)	0.195		141	3	0.51 (0.14 to 1.92)	0.32		144	13	2.19 (0.91 to 5.28)	0.081		144	0	-	-		144	13	3.40 (1.25 to 9.22)	0.016		141	3	0.78 (0.19 to 3.20)	0.735
Nodal status
Negative	3154	263	1.00 (Reference)			3154	169	1.00 (Reference)			3263	154	1.00 (Reference)			3263	60	1.00 (Reference)			3323	94	1.00 (Reference)			3154	109	1.00 (Reference)
Positive	2070	221	1.25 (1.04 to 1.51)	0.019		2070	133	1.21 (0.95 to 1.53)	0.119		2149	142	1.34 (1.06 to 1.70)	0.014		2149	54	1.36 (0.93 to 1.97)	0.108		2203	88	1.33 (0.99 to 1.79)	0.062		2070	79	1.12 (0.83 to 1.50)	0.463
Missing	699	70	1.13 (0.85 to 1.49)	0.393		699	35	0.95 (0.65 to 1.38)	0.772		720	49	1.29 (0.92 to 1.81)	0.138		720	14	1.05 (0.58 to 1.89)	0.882		734	35	1.43 (0.95 to 2.14)	0.084		699	21	0.89 (0.55 to 1.44)	0.64
Grade
Well-differentiated	719	44	1.00 (Reference)			719	38	1.00 (Reference)			751	12	1.00 (Reference)			751	6	1.00 (Reference)			757	6	1.00 (Reference)			719	32	1.00 (Reference)
Moderately differentiated	2382	200	1.34 (0.95 to 1.87)	0.093		2382	125	0.98 (0.67 to 1.42)	0.915		2465	117	2.85 (1.56 to 5.20)	<0.001		2465	42	2.06 (0.87 to 4.87)	0.1		2507	75	3.61 (1.56 to 8.34)	0.003		2382	83	0.78 (0.51 to 1.19)	0.251
Poorly differentiated	2106	247	1.85 (1.33 to 2.58)	<0.001		2106	143	1.28 (0.89 to 1.85)	0.186		2180	173	4.68 (2.59 to 8.47)	<0.001		2180	69	3.91 (1.69 to 9.06)	0.001		2249	104	5.35 (2.34 to 12.26)	<0.001		2106	74	0.79 (0.52 to 1.21)	0.284
Missing	716	63	1.32 (0.88 to 1.98)	0.176		716	31	0.80 (0.49 to 1.31)	0.375		736	43	3.20 (1.67 to 6.14)	<0.001		736	11	1.76 (0.64 to 4.82)	0.272		747	32	4.55 (1.88 to 11.00)	<0.001		716	20	0.63 (0.35 to 1.12)	0.114
Cumulative logistic model	5207	491	1.48 (1.24 to 1.77)	<0.001		5207	306	1.26 (1.01 to 1.57)	0.041		5396	302	2.03 (1.62 to 2.55)	<0.001		5396	117	2.22 (1.54 to 3.19)	<0.001		5513	185	1.89 (1.42 to 2.52)	<0.001		5207	150	0.90 (0.66 to 1.23)	0.502
Tumor size, cm
≤2	815	50	1.00 (Reference)			815	25	1.00 (Reference)			832	33	1.00 (Reference)			832	8	1.00 (Reference)			840	25	1.00 (Reference)			815	17	1.00 (Reference)
2-5	1333	144	1.78 (1.27 to 2.48)	<0.001		1333	102	2.52 (1.61 to 3.94)	<0.001		1396	81	1.48 (0.98 to 2.24)	0.063		1396	39	2.98 (1.39 to 6.41)	0.005		1435	42	0.99 (0.60 to 1.63)	0.958		1333	63	2.26 (1.31 to 3.89)	0.003
>5	2662	250	1.94 (1.33 to 2.82)	<0.001		2662	154	2.04 (1.23 to 3.40)	0.006		2761	151	2.05 (1.30 to 3.24)	0.002		2761	55	2.81 (1.19 to 6.60)	0.018		2816	96	1.77 (1.03 to 3.03)	0.039		2662	99	1.67 (0.89 to 3.13)	0.111
Missing	1113	110	1.75 (1.22 to 2.50)	0.002		1113	56	1.75 (1.07 to 2.88)	0.027		1143	80	2.00 (1.30 to 3.07)	0.002		1143	26	2.81 (1.24 to 6.36)	0.013		1169	54	1.69 (1.03 to 2.79)	0.038		1113	30	1.28 (0.69 to 2.39)	0.437
Cumulative logistic model	4810	444	1.42 (1.11 to 1.81)	0.005		4810	281	1.44 (1.07 to 1.94)	0.017		4989	265	1.53 (1.12 to 2.08)	0.008		4989	102	1.79 (1.11 to 2.88)	0.018		5091	163	1.35 (0.90 to 2.01)	0.142		4810	141	1.26 (0.84 to 1.90)	0.262
Estrogen receptor status
Positive	3952	329	1.00 (Reference)			3952	214	1.00 (Reference)			4090	191	1.00 (Reference)			4090	76	1.00 (Reference)			4166	115	1.00 (Reference)			3952	138	1.00 (Reference)
Negative	1536	182	1.38 (1.14 to 1.67)	0.001		1536	97	1.16 (0.91 to 1.49)	0.232		1589	129	1.65 (1.31 to 2.08)	<0.001		1589	44	1.48 (1.01 to 2.15)	0.043		1633	85	1.75 (1.31 to 2.33)	<0.001		1536	53	0.99 (0.72 to 1.37)	0.956
Missing	435	43	1.12 (0.80 to 1.57)	0.5		435	26	1.09 (0.71 to 1.66)	0.695		453	25	1.10 (0.72 to 1.69)	0.663		453	8	0.97 (0.46 to 2.02)	0.928		461	17	1.18 (0.70 to 2.00)	0.525		435	18	1.15 (0.69 to 1.90)	0.592
Progesterone receptor status
Positive	3368	269	1.00 (Reference)			3368	174	1.00 (Reference)			3481	156	1.00 (Reference)			3481	61	1.00 (Reference)			3542	95	1.00 (Reference)			3368	113	1.00 (Reference)
Negative	1938	214	1.39 (1.15 to 1.68)	<0.001		1938	117	1.18 (0.92 to 1.50)	0.188		2003	149	1.66 (1.31 to 2.10)	<0.001		2003	52	1.46 (1.00 to 2.13)	0.048		2055	97	1.78 (1.33 to 2.38)	<0.001		1938	65	1.02 (0.75 to 1.39)	0.906
Missing	617	71	1.37 (1.04 to 1.81)	0.025		617	46	1.42 (1.01 to 1.99)	0.042		648	40	1.28 (0.89 to 1.83)	0.181		648	15	1.28 (0.72 to 2.27)	0.399		663	25	1.28 (0.81 to 2.00)	0.292		617	31	1.48 (0.99 to 2.23)	0.058
HER2 receptor status
Positive	1445	109	1.00 (Reference)			1445	84	1.00 (Reference)			1506	48	1.00 (Reference)			1506	23	1.00 (Reference)			1529	25	1.00 (Reference)			1445	61	1.00 (Reference)
Negative	3403	339	1.35 (1.08 to 1.70)	0.008		3403	187	0.95 (0.73 to 1.24)	0.712		3511	231	2.15 (1.57 to 2.96)	<0.001		3511	79	1.50 (0.94 to 2.39)	0.092		3590	152	2.74 (1.79 to 4.21)	<0.001		3403	108	0.75 (0.55 to 1.04)	0.082
Missing	1075	106	1.29 (0.98 to 1.71)	0.071		1075	66	1.06 (0.76 to 1.47)	0.742		1115	66	1.84 (1.26 to 2.69)	0.002		1115	26	1.55 (0.88 to 2.73)	0.13		1141	40	2.09 (1.26 to 3.48)	0.004		1075	40	0.88 (0.58 to 1.32)	0.523
Proxy subtype
Luminal A	1915	135	1.00 (Reference)			1915	92	1.00 (Reference)			1977	73	1.00 (Reference)			1977	30	1.00 (Reference)			2007	43	1.00 (Reference)			1915	62	1.00 (Reference)
Luminal B [HER2-]	639	78	1.73 (1.29 to 2.33)	<0.001		639	45	1.50 (1.03 to 2.16)	0.032		659	58	2.36 (1.65 to 3.37)	<0.001		659	25	2.55 (1.49 to 4.37)	<0.001		684	33	2.19 (1.37 to 3.48)	<0.001		639	20	0.99 (0.59 to 1.65)	0.956
Luminal B [HER2+]	772	60	1.06 (0.77 to 1.45)	0.723		772	44	1.19 (0.82 to 1.72)	0.366		804	28	0.88 (0.57 to 1.38)	0.58		804	12	0.98 (0.50 to 1.93)	0.953		816	16	0.82 (0.46 to 1.47)	0.513		772	32	1.28 (0.83 to 1.98)	0.266
HER2-overexpressed	598	37	0.86 (0.59 to 1.26)	0.439		598	30	1.05 (0.68 to 1.60)	0.837		620	15	0.63 (0.36 to 1.11)	0.109		620	8	0.84 (0.38 to 1.84)	0.655		628	7	0.49 (0.22 to 1.11)	0.086		598	22	1.15 (0.70 to 1.89)	0.581
Triple-negative	599	106	2.38 (1.81 to 3.12)	<0.001		599	42	1.46 (1.00 to 2.14)	0.049		620	85	3.38 (2.43 to 4.70)	<0.001		620	21	2.20 (1.24 to 3.88)	0.007		641	64	4.06 (2.72 to 6.07)	<0.001		599	21	1.10 (0.66 to 1.82)	0.716
Unknown	1400	138	1.34 (1.04 to 1.71)	0.022		1400	84	1.25 (0.92 to 1.69)	0.155		1452	86	1.48 (1.08 to 2.05)	0.016		1452	32	1.43 (0.86 to 2.38)	0.163		1484	54	1.51 (1.01 to 2.28)	0.047		1400	52	1.16 (0.79 to 1.69)	0.453

## Sheet: sT7
Table S7. Associations between protein-truncating variant [PTV] carriership (34 genes, 9 genes, 25 genes) and ten-year overall survival. (A) Diagnosed at any age, and (B) <50 years and (C) 50 to 75 years). Patients included in the respective analyses are as follow:, (i) all breast cancer patients from SGBCC and MyBrCa, (ii) excluding BRCA1/2 carriers, and (iii) excluding carriers of PTV9 genes (A…
	(A) All ages				(B) <50 years				(C) 50 to 75 years
	Alive	Dead	HR (95%CI)	P	Alive	Dead	HR (95%CI)	P	Alive	Dead	HR (95%CI)	P
(i) PTV 34 genes
Non-carrier	5213	710	1.00 (Reference)		2152	308	1.00 (Reference)		3061	402	1.00 (Reference)
Carrier	474	80	1.12 (0.89 to 1.42)	0.32	232	46	1.30 (0.95 to 1.77)	0.098	242	34	0.95 (0.67 to 1.35)	0.79
(ii) PTV 34 genes (excluding BRCA1/2 carriers)
Non-carrier	5213	710	1.00 (Reference)		2152	308	1.00 (Reference)		3061	402	1.00 (Reference)
Carrier	286	51	1.18 (0.89 to 1.57)	0.249	123	23	1.21 (0.79 to 1.85)	0.381	163	28	1.16 (0.79 to 1.70)	0.447
(i) PTV 9 genes
Non-carrier	5386	746	1.00 (Reference)		2229	324	1.00 (Reference)		3157	422	1.00 (Reference)
Carrier	301	44	0.95 (0.70 to 1.29)	0.75	155	30	1.23 (0.84 to 1.78)	0.288	146	14	0.65 (0.38 to 1.10)	0.107
(ii) PTV 9 genes (excluding BRCA1/2 carriers)
Non-carrier	5386	746	1.00 (Reference)		2229	324	1.00 (Reference)		3157	422	1.00 (Reference)
Carrier	113	15	0.84 (0.50 to 1.40)	0.509	46	7	0.89 (0.42 to 1.89)	0.769	67	8	0.80 (0.40 to 1.61)	0.531
(i) BRCA1/2
Non-carrier	5499	761	1.00 (Reference)		2275	331	1.00 (Reference)		3224	430	1.00 (Reference)
Carrier	188	29	1.02 (0.71 to 1.48)	0.9	109	23	1.38 (0.91 to 2.11)	0.134	79	6	0.52 (0.23 to 1.16)	0.108
(iii) PTV 25 genes (excluding carriers of PTV9 genes)
Non-carrier	5213	710	1.00 (Reference)		2152	308	1.00 (Reference)		3061	402	1.00 (Reference)
Carrier	173	36	1.41 (1.01 to 1.97)	0.046	77	16	1.41 (0.86 to 2.34)	0.177	96	20	1.40 (0.90 to 2.20)	0.139

## Sheet: sT8
Table S8. Associations between protein-truncating variant [PTV] carriership (34 genes, 9 genes, 25 genes) and ten-year overall survival. All models are adjusted for age at diagnosis, study, ethnicity, stage, grade, HER2-status, ER-status, nodal status, tumor size, surgery, chemotherapy, radiotherapy, endocrine therapy and trastusumab therapy. (A) Diagnosed at any age, and (B) <50 years and (C) 50…
	(A) All ages				(B) <50 years				(C) 50 to 75 years
	Alive	Dead	HR (95%CI)	P	Alive	Dead	HR (95%CI)	P	Alive	Dead	HR (95%CI)	P
(i) PTV 34 genes
Non-carrier	5213	710	1.00 (Reference)		2152	308	1.00 (Reference)		3061	402	1.00 (Reference)
Carrier	474	80	1.01 (0.80 to 1.28)	0.906	232	46	1.04 (0.75 to 1.42)	0.826	242	34	0.93 (0.65 to 1.33)	0.706
(ii) PTV 34 genes (excluding BRCA1/2 carriers)
Non-carrier	5213	710	1.00 (Reference)		2152	308	1.00 (Reference)		3061	402	1.00 (Reference)
Carrier	286	51	1.17 (0.88 to 1.56)	0.288	123	23	1.01 (0.65 to 1.56)	0.968	163	28	1.24 (0.84 to 1.83)	0.277
(i) PTV 9 genes
Non-carrier	5386	746	1.00 (Reference)		2229	324	1.00 (Reference)		3157	422	1.00 (Reference)
Carrier	301	44	0.74 (0.54 to 1.01)	0.055	155	30	0.87 (0.59 to 1.28)	0.486	146	14	0.54 (0.32 to 0.93)	0.025
(ii) PTV 9 genes (excluding BRCA1/2 carriers)
Non-carrier	5386	746	1.00 (Reference)		2229	324	1.00 (Reference)		3157	422	1.00 (Reference)
Carrier	113	15	0.64 (0.38 to 1.08)	0.093	46	7	0.56 (0.26 to 1.21)	0.141	67	8	0.69 (0.34 to 1.39)	0.299
(i) BRCA1/2
Non-carrier	5499	761	1.00 (Reference)		2275	331	1.00 (Reference)		3224	430	1.00 (Reference)
Carrier	188	29	0.81 (0.56 to 1.18)	0.278	109	23	1.05 (0.68 to 1.62)	0.826	79	6	0.42 (0.19 to 0.96)	0.039
(iii) PTV 25 genes (excluding carriers of PTV9 genes)
Non-carrier	5213	710	1.00 (Reference)		2152	308	1.00 (Reference)		3061	402	1.00 (Reference)
Carrier	173	36	1.72 (1.23 to 2.41)	0.002	77	16	1.51 (0.90 to 2.54)	0.114	96	20	1.78 (1.13 to 2.80)	0.013

## Sheet: sT9
Table S9. Associations between protein-truncating variant [PTV] carriership (34 genes, 9 genes, 25 genes) and tumor characteristics, adjusted for study and age at diagnosis, in (i) 6,265 Chinese breast cancer patients, (ii) excluding BRCA 1/2 carriers (n=6,095), and (iii) excluding carriers of PTV 9 genes (ATM, BRCA1, BRCA2, CHEK2, PALB2, BARD1, RAD51C, RAD51D, and TP53) (n=5,968). Odds ratios (O…
	(i) 34 genes					(ii) 34 genes - excluding BRCA1/2 carriers					(i) 9 genes					(ii) 9 genes - excluding BRCA1/2 carriers					(iii) 25 genes
	Non-carrier	Carrier	OR (95%CI)	P		Non-carrier	Carrier	OR (95%CI)	P		Non-carrier	Carrier	OR (95%CI)	P		Non-carrier	Carrier	OR (95%CI)	P		Non-carrier	Carrier	OR (95%CI)	P
Demographics
Family History
No	4826	389	1.00 (Reference)			4826	273	1.00 (Reference)			5007	208	1.00 (Reference)			5007	92	1.00 (Reference)			4826	181	1.00 (Reference)
Yes	835	118	1.81 (1.45 to 2.26)	<0.001		835	66	1.41 (1.07 to 1.87)	0.015		870	83	2.43 (1.86 to 3.17)	<0.001		870	31	1.99 (1.31 to 3.01)	0.001		835	35	1.13 (0.78 to 1.63)	0.516
Missing	90	7	1.11 (0.51 to 2.42)	0.8		90	5	1.00 (0.40 to 2.51)	0.992		91	6	2.11 (0.90 to 4.95)	0.085		91	4	2.73 (0.96 to 7.74)	0.059		90	1	0.28 (0.04 to 2.07)	0.211
Study
MyBrCa	2361	227	1.00 (Reference)			2361	142	1.00 (Reference)			2444	144	1.00 (Reference)			2444	59	1.00 (Reference)			2361	83	1.00 (Reference)
SGBCC	3390	287	0.92 (0.77 to 1.11)	0.38		3390	202	1.01 (0.81 to 1.26)	0.943		3524	153	0.79 (0.62 to 0.99)	0.045		3524	68	0.81 (0.57 to 1.16)	0.251		3390	134	1.14 (0.86 to 1.51)	0.349
Age group
≥50	3404	260	1.00 (Reference)			3404	197	1.00 (Reference)			3531	133	1.00 (Reference)			3531	70	1.00 (Reference)			3404	127	1.00 (Reference)
<50	2339	253	1.41 (1.17 to 1.68)	<0.001		2339	146	1.08 (0.86 to 1.35)	0.502		2429	163	1.74 (1.38 to 2.21)	<0.001		2429	56	1.14 (0.80 to 1.63)	0.464		2339	90	1.04 (0.79 to 1.37)	0.77
Missing	8	1	1.54 (0.19 to 12.42)	0.684		8	1	2.16 (0.27 to 17.44)	0.469		8	1	2.85 (0.35 to 23.07)	0.326		8	1	5.59 (0.68 to 45.79)	0.109		8	0	-	-
Tumor Characteristics
Stage
0	576	38	0.82 (0.56 to 1.20)	0.316		576	29	0.91 (0.59 to 1.41)	0.678		596	18	0.77 (0.45 to 1.32)	0.347		596	9	1.00 (0.46 to 2.16)	1		576	20	0.87 (0.52 to 1.47)	0.609
I	1600	127	1.00 (Reference)			1600	87	1.00 (Reference)			1661	66	1.00 (Reference)			1661	26	1.00 (Reference)			1600	61	1.00 (Reference)
II	1735	178	1.28 (1.01 to 1.63)	0.041		1735	123	1.31 (0.98 to 1.73)	0.065		1805	108	1.47 (1.08 to 2.02)	0.016		1805	53	1.85 (1.15 to 2.98)	0.011		1735	70	1.07 (0.75 to 1.52)	0.715
III	715	72	1.27 (0.94 to 1.72)	0.123		715	45	1.17 (0.80 to 1.69)	0.415		745	42	1.40 (0.94 to 2.09)	0.097		745	15	1.27 (0.67 to 2.41)	0.468		715	30	1.12 (0.72 to 1.76)	0.607
IV	153	16	1.32 (0.76 to 2.28)	0.321		153	8	0.96 (0.46 to 2.03)	0.923		159	10	1.58 (0.79 to 3.14)	0.193		159	2	0.80 (0.19 to 3.41)	0.767		153	6	1.03 (0.44 to 2.43)	0.943
Missing	972	83	1.04 (0.78 to 1.39)	0.797		972	52	0.96 (0.67 to 1.37)	0.822		1002	53	1.27 (0.87 to 1.85)	0.208		1002	22	1.36 (0.76 to 2.43)	0.302		972	30	0.80 (0.51 to 1.24)	0.318
Cumulative logistic model	4779	431	1.29 (1.08 to 1.55)	0.005		4779	292	1.17 (0.95 to 1.45)	0.141		4966	244	1.43 (1.13 to 1.80)	0.003		4966	105	1.25 (0.89 to 1.75)	0.201		4779	140	1.01 (0.74 to 1.37)	0.96
Tumor behaviour
In situ	768	47	1.00 (Reference)			768	35	1.00 (Reference)			792	23	1.00 (Reference)			792	11	1.00 (Reference)			768	24	1.00 (Reference)
Invasive	4789	450	1.55 (1.13 to 2.12)	0.006		4789	302	1.41 (0.98 to 2.02)	0.066		4978	261	1.77 (1.14 to 2.75)	0.01		4978	113	1.57 (0.84 to 2.95)	0.161		4789	189	1.32 (0.85 to 2.04)	0.212
Missing	194	17	1.32 (0.73 to 2.39)	0.355		194	7	0.69 (0.29 to 1.68)	0.417		198	13	1.95 (0.95 to 4.01)	0.069		198	3	0.71 (0.16 to 3.24)	0.659		194	4	0.69 (0.24 to 2.02)	0.499
Nodal status
Negative	3305	277	1.00 (Reference)			3305	195	1.00 (Reference)			3431	151	1.00 (Reference)			3431	69	1.00 (Reference)			3305	126	1.00 (Reference)
Positive	1756	184	1.23 (1.01 to 1.50)	0.041		1756	119	1.15 (0.91 to 1.45)	0.253		1831	109	1.30 (1.01 to 1.68)	0.044		1831	44	1.17 (0.79 to 1.71)	0.432		1756	75	1.13 (0.85 to 1.52)	0.4
Missing	690	53	0.86 (0.63 to 1.17)	0.339		690	30	0.71 (0.48 to 1.06)	0.092		706	37	1.07 (0.74 to 1.56)	0.706		706	14	0.91 (0.50 to 1.65)	0.747		690	16	0.61 (0.36 to 1.03)	0.064
Grade
Well-differentiated	727	51	1.00 (Reference)			727	45	1.00 (Reference)			764	14	1.00 (Reference)			764	8	1.00 (Reference)			727	37	1.00 (Reference)
Moderately differentiated	2259	175	1.09 (0.79 to 1.51)	0.588		2259	118	0.84 (0.59 to 1.20)	0.344		2335	99	2.25 (1.28 to 3.97)	0.005		2335	42	1.66 (0.77 to 3.55)	0.195		2259	76	0.67 (0.45 to 1.01)	0.055
Poorly differentiated	1939	220	1.58 (1.15 to 2.17)	0.005		1939	141	1.17 (0.82 to 1.65)	0.384		2017	142	3.68 (2.11 to 6.42)	<0.001		2017	63	2.91 (1.39 to 6.11)	0.005		1939	78	0.79 (0.53 to 1.19)	0.259
Missing	826	68	1.09 (0.74 to 1.59)	0.661		826	40	0.75 (0.48 to 1.17)	0.207		852	42	2.36 (1.27 to 4.39)	0.006		852	14	1.39 (0.57 to 3.39)	0.468		826	26	0.62 (0.37 to 1.04)	0.071
Cumulative logistic model	4925	446	1.44 (1.20 to 1.74)	<0.001		4925	304	1.24 (0.99 to 1.55)	0.057		5116	255	1.98 (1.55 to 2.53)	<0.001		5116	113	1.97 (1.37 to 2.84)	<0.001		4925	140	1.05 (0.76 to 1.46)	0.748
Tumor size, cm
≤2	718	48	1.00 (Reference)			718	27	1.00 (Reference)			736	30	1.00 (Reference)			736	9	1.00 (Reference)			718	18	1.00 (Reference)
2-5	1121	122	1.68 (1.18 to 2.37)	0.004		1121	90	2.16 (1.39 to 3.35)	<0.001		1179	64	1.38 (0.89 to 2.16)	0.153		1179	32	2.24 (1.06 to 4.73)	0.034		1121	58	2.08 (1.21 to 3.56)	0.008
>5	2845	251	1.57 (1.07 to 2.31)	0.022		2845	171	1.53 (0.93 to 2.50)	0.091		2956	140	1.83 (1.13 to 2.96)	0.013		2956	60	2.23 (0.99 to 5.02)	0.053		2845	111	1.20 (0.65 to 2.19)	0.565
Missing	1067	93	1.41 (0.97 to 2.07)	0.075		1067	56	1.34 (0.81 to 2.20)	0.254		1097	63	1.76 (1.10 to 2.80)	0.018		1097	26	2.22 (1.00 to 4.92)	0.05		1067	30	0.95 (0.50 to 1.78)	0.867
Cumulative logistic model	4684	421	1.21 (0.94 to 1.56)	0.146		4684	288	1.17 (0.87 to 1.58)	0.306		4871	234	1.41 (1.01 to 1.96)	0.043		4871	101	1.57 (0.96 to 2.58)	0.073		4684	139	1.07 (0.70 to 1.63)	0.748
Estrogen receptor status
Positive	3730	315	1.00 (Reference)			3730	225	1.00 (Reference)			3878	167	1.00 (Reference)			3878	77	1.00 (Reference)			3730	148	1.00 (Reference)
Negative	1344	150	1.29 (1.05 to 1.58)	0.016		1344	86	1.06 (0.82 to 1.36)	0.681		1391	103	1.65 (1.28 to 2.12)	<0.001		1391	39	1.39 (0.94 to 2.06)	0.098		1344	47	0.88 (0.63 to 1.23)	0.465
Missing	677	49	0.78 (0.57 to 1.07)	0.129		677	33	0.77 (0.52 to 1.12)	0.171		699	27	0.79 (0.52 to 1.21)	0.279		699	11	0.74 (0.38 to 1.44)	0.371		677	22	0.78 (0.49 to 1.24)	0.293
Progesterone receptor status
Positive	3170	260	1.00 (Reference)			3170	188	1.00 (Reference)			3296	134	1.00 (Reference)			3296	62	1.00 (Reference)			3170	126	1.00 (Reference)
Negative	1751	180	1.26 (1.03 to 1.54)	0.025		1751	105	1.01 (0.79 to 1.30)	0.907		1807	124	1.68 (1.30 to 2.16)	<0.001		1807	49	1.42 (0.97 to 2.07)	0.074		1751	56	0.82 (0.59 to 1.13)	0.221
Missing	830	74	1.00 (0.77 to 1.32)	0.972		830	51	1.00 (0.72 to 1.38)	0.998		865	39	0.98 (0.68 to 1.42)	0.913		865	16	0.92 (0.52 to 1.62)	0.762		830	35	1.04 (0.71 to 1.53)	0.846
HER2 receptor status
Positive	1237	99	1.00 (Reference)			1237	75	1.00 (Reference)			1292	44	1.00 (Reference)			1292	20	1.00 (Reference)			1237	55	1.00 (Reference)
Negative	2959	286	1.24 (0.98 to 1.58)	0.076		2959	179	1.01 (0.76 to 1.33)	0.969		3066	179	1.80 (1.28 to 2.52)	<0.001		3066	72	1.54 (0.93 to 2.54)	0.092		2959	107	0.82 (0.59 to 1.14)	0.234
Missing	1555	129	1.02 (0.77 to 1.34)	0.915		1555	90	0.94 (0.68 to 1.29)	0.69		1610	74	1.34 (0.91 to 1.97)	0.139		1610	35	1.42 (0.81 to 2.50)	0.218		1555	55	0.77 (0.52 to 1.13)	0.181
Proxy subtype
Luminal A	1727	122	1.00 (Reference)			1727	89	1.00 (Reference)			1784	65	1.00 (Reference)			1784	32	1.00 (Reference)			1727	57	1.00 (Reference)
Luminal B [HER2-]	516	61	1.66 (1.20 to 2.29)	0.002		516	39	1.46 (0.99 to 2.16)	0.055		537	40	2.03 (1.35 to 3.05)	<0.001		537	18	1.88 (1.05 to 3.38)	0.035		516	21	1.23 (0.74 to 2.04)	0.434
Luminal B [HER2+]	671	56	1.14 (0.82 to 1.58)	0.438		671	43	1.23 (0.85 to 1.79)	0.279		704	23	0.85 (0.52 to 1.38)	0.506		704	10	0.79 (0.38 to 1.61)	0.512		671	33	1.47 (0.95 to 2.28)	0.085
HER2-overexpressed	510	31	0.84 (0.56 to 1.26)	0.399		510	23	0.87 (0.54 to 1.39)	0.565		526	15	0.74 (0.42 to 1.32)	0.312		526	7	0.73 (0.32 to 1.65)	0.445		510	16	0.96 (0.54 to 1.68)	0.88
Triple-negative	491	81	2.24 (1.66 to 3.02)	<0.001		491	39	1.53 (1.04 to 2.26)	0.033		511	61	3.05 (2.12 to 4.40)	<0.001		511	19	2.02 (1.13 to 3.60)	0.017		491	20	1.24 (0.74 to 2.09)	0.416
Unknown	1836	163	1.19 (0.93 to 1.52)	0.166		1836	111	1.15 (0.86 to 1.53)	0.35		1906	93	1.24 (0.89 to 1.72)	0.199		1906	41	1.18 (0.74 to 1.89)	0.493		1836	70	1.13 (0.79 to 1.61)	0.507

[truncated: 13 more sheets: sT10, sF1, sF2, sF3, sF4, sF5, sF6, sF7, sF8, sF9, sF10, sF11, sF12]
